# Supplementary material for: Arctic amplification modulated by Atlantic Multidecadal Oscillation and greenhouse forcing on multidecadal to century scales
Source: Nat Commun. 2022 Apr 6;13:1865. doi: 10.1038/s41467-022-29523-x (PMC8987036; doi:10.1038/s41467-022-29523-x)
Supplement: Supplementary file 3 — Supplementary Data 1 [file 41467_2022_29523_MOESM3_ESM.xlsx]

## Sheet: readme
1. Data description:
(1) The well-mixed greenhouse gases (hereafter GHGs), volcanic aerosols and total solar irradiance are extracted from the PMIP3 last millennium project (Schmidt et al., 2012). (2) The Arctic sea ice extent series (unit: 106km2) is obtained from reconstructed changes of Arctic sea ice over the past 1450 years (Kinnard et al., 2011). (3) The millennial NAO index is provided by Trouet et al. (2009),…
2. References:
Schmidt, G. A., et al. Climate forcing reconstructions for use in PMIP simulations of the Last Millennium (v1.1). Geoscientific Model Development 5, 185-191 (2012). Kinnard, C., Zdanowicz, C. M., Fisher, D. A., Isaksson, E., De, V. A., & Thompson, L. G. Reconstructed changes in arctic sea ice over the past 1,450 years. Nature 479, 509-512 (2011). Trouet, V., Esper, J., Graham, N. E., Baker, A., S…
3. Data URL:
(1) The well-mixed greenhouse gases (hereafter GHGs), volcanic aerosols and total solar irradiance
http://www.geosci-model-dev.net/5/185/2012/gmd-5-185-2012-supplement.zip.
(2) The Arctic sea ice extent series
https://www.nature.com/articles/nature10581#Sec9
(3) The millennial NAO index
https://climexp.knmi.nl/getindices.cgi?WMO=RapidData/nao_trouet&STATION=Trouet_NAO&TYPE=i&id=someone@somewhere&NPERYEAR=1
(4) The millennial AMO index and PDO index
https://climexp.knmi.nl/getindices.cgi?WMO=RapidData/pdo_mann&STATION=Mann_PDO&TYPE=i&id=someone@somewhere&NPERYEAR=1
https://climexp.knmi.nl/getindices.cgi?WMO=RapidData/amo_mann&STATION=Mann_AMO&TYPE=i&id=someone@somewhere&NPERYEAR=1
(5) The millennial ENSO index
https://climexp.knmi.nl/getindices.cgi?WMO=RapidData/enso_li&STATION=Li_ENSO&TYPE=i&id=someone@somewhere&NPERYEAR=1
4. Calculation of the annual AA index
We calculated the annual AA index during the last millennium with a 31-yrs moving window using the regression method mentioned in our manuscript proposed by Bekryaev et al. (2010), for example:
AA index in 1015 AD is calculated using the temperuatre series over 1000-1030 AD during which there are 31 temperautre data, the 1015 AD is the middle of 1000-1030 AD
AA index in 1016 AD is calculated using the temperuatre series over 1001-1031 AD during which there are 31 temperautre data, the 1016 AD is the middle of 1001-1031 AD
…
AA index in 1984 AD is calculated using the temperuatre series over 1969-1999 AD during which there are 31 temperautre data, the 1984 AD is the middle of 1969-1999 AD
AA index in 1985 AD is calculated using the temperuatre series over 1970-2000 AD during which there are 31 temperautre data, the 1985 AD is the middle of 1970-2000 AD
In this case of using a 31-yrs moving windows, the AA indices before 1015 AD and after 1985 AD were not calculated Thus, AA indices span 1015-1985 AD.

## Sheet: forcings and internal modes
Year	GHGs_PMIP3	VolcanicAerosols_PMIP3	SolarVariations_PMIP3	Arctic_SeaIce_Extent_Kinnard	NAO_Trouet	AMO_Mann	PDO_Mann	ENSO_Li	AA Index
1000	0.006	0	-0.105	10.05		0.27	0.154	1.601
1001	0.007	0	-0.098	10.067		0.263	0.15	-0.826
1002	0.009	0	-0.105	10.084		0.253	0.147	0.283
1003	0.01	-0.393	-0.123	10.101		0.244	0.142	-0.239
1004	0.012	-0.128	-0.147	10.118		0.241	0.132	0.92
1005	0.013	-0.029	-0.17	10.133		0.245	0.121	-2.914
1006	0.014	-0.518	-0.184	10.148		0.257	0.111	0.67
1007	0.016	-0.169	-0.184	10.162		0.27	0.107	1.613
1008	0.017	-0.038	-0.173	10.175		0.28	0.111	0.55
1009	0.019	-0.006	-0.152	10.187		0.28	0.124	-0.483
1010	0.02	-0.121	-0.131	10.198		0.268	0.143	-0.003
1011	0.021	-0.035	-0.116	10.207		0.245	0.161	-0.234
1012	0.023	-0.008	-0.11	10.216		0.216	0.173	0.035
1013	0.024	-0.001	-0.119	10.223		0.188	0.174	-0.013
1014	0.025	0	-0.137	10.229		0.168	0.163	-1.408
1015	0.026	-0.082	-0.159	10.233		0.162	0.142	0.405	1.842
1016	0.027	-0.022	-0.18	10.237		0.169	0.116	0.743	1.83
1017	0.029	-0.005	-0.193	10.24		0.188	0.094	0.495	1.854
1018	0.03	-0.803	-0.194	10.241		0.21	0.083	-0.193	1.886
1019	0.03	-0.265	-0.186	10.242		0.231	0.085	-0.738	1.931
1020	0.031	-0.059	-0.173	10.243		0.243	0.101	0.639	1.934
1021	0.032	-0.474	-0.159	10.242		0.246	0.125	-0.014	1.931
1022	0.033	-0.153	-0.152	10.241		0.242	0.15	-0.913	1.908
1023	0.033	-0.034	-0.152	10.24		0.234	0.17	0.173	1.906
1024	0.034	-0.533	-0.159	10.238		0.23	0.177	1.263	1.957
1025	0.034	-0.767	-0.173	10.236		0.234	0.172	-0.223	1.976
1026	0.034	-0.172	-0.187	10.233		0.246	0.156	-0.026	1.969
1027	0.034	-0.038	-0.2	10.231		0.265	0.136	-0.453	1.996
1028	0.034	0	-0.207	10.228		0.285	0.118	-0.054	2.011
1029	0.034	0	-0.208	10.225		0.298	0.11	0.107	2.016
1030	0.034	0	-0.203	10.222		0.298	0.114	0.258	2.009
1031	0.034	0	-0.194	10.218		0.28	0.129	0.164	2.04
1032	0.034	0	-0.184	10.214		0.247	0.15	-0.263	2.038
1033	0.034	0	-0.179	10.21		0.204	0.168	0.406	2.038
1034	0.034	0	-0.179	10.206		0.161	0.177	0.592	2.075
1035	0.034	0	-0.182	10.201		0.13	0.171	-1.618	2.056
1036	0.034	0	-0.189	10.197		0.117	0.149	-0.162	2.057
1037	0.035	0	-0.198	10.191		0.128	0.117	0.638	2.049
1038	0.036	0	-0.207	10.185		0.159	0.082	0.395	2.087
1039	0.037	0	-0.21	10.179		0.204	0.056	-0.432	2.088
1040	0.038	-0.57	-0.21	10.173		0.252	0.046	0.073	2.096
1041	0.039	-1.574	-0.205	10.166		0.291	0.057	-0.726	2.096
1042	0.04	-0.8	-0.196	10.158		0.314	0.088	0.925	2.079
1043	0.042	-0.614	-0.186	10.15		0.318	0.132	0.036	2.087
1044	0.043	-0.353	-0.177	10.142		0.306	0.18	-0.783	2.104
1045	0.045	-0.368	-0.173	10.134		0.286	0.22	0.535	2.1
1046	0.047	-0.115	-0.173	10.126		0.268	0.246	-0.151	2.046
1047	0.049	-0.271	-0.18	10.117		0.262	0.252	0.549	2.055
1048	0.051	-0.078	-0.191	10.109		0.27	0.243	-1.194	2.071
1049	0.052	-0.017	-0.2	10.1	-0.218	0.293	0.225	0.273	2.052
1050	0.054	-0.002	-0.207	10.092	-0.213	0.323	0.206	0.401	2.017
1051	0.056	0	-0.205	10.085	-0.199	0.352	0.196	-0.466	2.023
1052	0.058	0	-0.198	10.077	-0.177	0.369	0.197	1.011	2.026
1053	0.06	0	-0.184	10.071	-0.146	0.367	0.211	-0.071	2.065
1054	0.062	0	-0.17	10.065	-0.107	0.346	0.23	0.669	2.073
1055	0.063	0	-0.158	10.06	-0.06	0.31	0.248	-1.125	2.08
1056	0.065	0	-0.152	10.056	-0.006	0.268	0.255	-0.059	2.085
1057	0.066	0	-0.154	10.053	0.055	0.232	0.247	0.707	2.073
1058	0.067	0	-0.165	10.051	0.122	0.21	0.222	-0.617	2.078
1059	0.068	0	-0.179	10.049	0.196	0.207	0.184	-0.939	2.026
1060	0.069	-0.754	-0.193	10.049	0.275	0.222	0.142	1.019	2.031
1061	0.07	-0.248	-0.2	10.05	0.359	0.248	0.105	1.008	2.039
1062	0.071	-0.055	-0.2	10.052	0.446	0.277	0.081	-1.868	2.11
1063	0.071	-0.008	-0.189	10.055	0.538	0.297	0.073	0.051	2.087
1064	0.072	-0.082	-0.173	10.059	0.632	0.303	0.083	0.609	2.094
1065	0.072	-0.022	-0.156	10.063	0.728	0.291	0.104	1.679	2.088
1066	0.072	-0.005	-0.142	10.068	0.826	0.266	0.13	0.758	2.114
1067	0.072	-0.393	-0.135	10.073	0.925	0.235	0.154	-1.985	2.075
1068	0.073	-0.128	-0.137	10.079	1.023	0.206	0.169	-0.963	2.008
1069	0.073	-0.029	-0.149	10.084	1.121	0.186	0.174	0.006	1.893
1070	0.072	-0.004	-0.166	10.09	1.218	0.18	0.17	0.48	1.89
1071	0.072	0	-0.182	10.096	1.313	0.186	0.16	0.124	1.867
1072	0.072	0	-0.193	10.101	1.406	0.201	0.148	0.518	1.871
1073	0.072	0	-0.193	10.105	1.496	0.22	0.139	-0.171	1.855
1074	0.072	-0.107	-0.18	10.109	1.583	0.237	0.134	-0.532	1.854
1075	0.071	-0.03	-0.159	10.111	1.666	0.25	0.134	-0.617	1.862
1076	0.071	-0.14	-0.135	10.113	1.745	0.256	0.137	0.694	1.907
1077	0.07	-0.04	-0.114	10.114	1.82	0.257	0.14	0.245	1.936
1078	0.07	-0.009	-0.103	10.113	1.891	0.255	0.142	-0.266	1.953
1079	0.069	-0.001	-0.105	10.111	1.957	0.253	0.142	0.806	1.933
1080	0.069	0	-0.119	10.108	2.018	0.251	0.142	0.301	1.924
1081	0.069	0	-0.142	10.104	2.075	0.249	0.141	-1.194	1.931
1082	0.068	0	-0.165	10.098	2.127	0.246	0.141	1.048	1.936
1083	0.068	0	-0.177	10.091	2.174	0.241	0.143	-0.943	1.903
1084	0.068	0	-0.175	10.083	2.217	0.233	0.147	0.892	1.899
1085	0.067	-0.038	-0.158	10.074	2.256	0.224	0.15	-0.851	1.903
1086	0.067	-0.033	-0.126	10.063	2.29	0.215	0.151	-0.747	1.912
1087	0.067	-0.007	-0.093	10.052	2.321	0.207	0.148	0.938	1.927
1088	0.067	-0.002	-0.063	10.041	2.348	0.202	0.139	1.118	1.942
1089	0.067	0	-0.049	10.029	2.372	0.201	0.125	0.96	1.929
1090	0.067	0	-0.054	10.016	2.392	0.202	0.107	-2.222	1.931
1091	0.067	0	-0.077	10.004	2.41	0.204	0.088	-0.668	1.95
1092	0.067	0	-0.11	9.992	2.425	0.202	0.069	0.95	1.919
1093	0.067	0	-0.142	9.981	2.438	0.193	0.054	-0.567	1.865
1094	0.067	0	-0.159	9.97	2.448	0.177	0.045	0.012	1.879
1095	0.068	-0.03	-0.158	9.96	2.456	0.153	0.039	0.389	1.891
1096	0.068	-0.063	-0.137	9.951	2.462	0.123	0.036	1.07	1.913
1097	0.068	-0.014	-0.1	9.943	2.467	0.09	0.033	-0.362	1.922
1098	0.068	-0.003	-0.061	9.936	2.47	0.058	0.025	-0.71	1.951
1099	0.069	0	-0.032	9.932	2.471	0.031	0.01	-0.707	1.939
1100	0.069	-0.355	-0.019	9.928	2.471	0.011	-0.014	0.573	1.979
1101	0.07	-0.114	-0.03	9.927	2.469	0	-0.046	-0.221	1.993
1102	0.07	-0.025	-0.06	9.927	2.465	-0.003	-0.082	0.644	2.02
1103	0.071	-0.004	-0.098	9.93	2.46	-0.002	-0.119	0.03	2.053
1104	0.072	0	-0.133	9.934	2.452	0.001	-0.149	-0.373	2.069
1105	0.072	0	-0.156	9.94	2.443	0.003	-0.169	0.082	2.064
1106	0.073	0	-0.156	9.948	2.432	-0.001	-0.176	0.517	2.046
1107	0.074	0	-0.137	9.957	2.419	-0.01	-0.17	-0.011	2.051
1108	0.074	0	-0.103	9.968	2.404	-0.024	-0.156	-1.171	2.038
1109	0.075	0	-0.068	9.98	2.386	-0.041	-0.137	0.414	2.042
1110	0.076	-0.067	-0.042	9.994	2.367	-0.057	-0.12	0.571	2.05
1111	0.077	-0.017	-0.035	10.009	2.344	-0.069	-0.109	-0.236	2.084
1112	0.078	-0.374	-0.049	10.025	2.32	-0.075	-0.106	0.236	2.123
1113	0.078	-1.349	-0.079	10.041	2.294	-0.074	-0.112	-0.147	2.112
1114	0.079	-0.551	-0.116	10.058	2.265	-0.066	-0.122	-0.285	2.124
1115	0.08	-0.203	-0.149	10.075	2.234	-0.052	-0.132	-0.936	2.119
1116	0.081	-0.075	-0.168	10.092	2.202	-0.036	-0.139	0.966	2.107
1117	0.082	-0.014	-0.168	10.109	2.168	-0.021	-0.139	0.568	2.1
1118	0.083	-0.489	-0.151	10.126	2.134	-0.008	-0.13	0.195	2.095
1119	0.084	-0.161	-0.123	10.142	2.098	0.001	-0.113	-0.11	2.082
1120	0.084	-0.036	-0.093	10.157	2.062	0.006	-0.093	0.156	2.051
1121	0.085	-0.204	-0.07	10.172	2.026	0.007	-0.074	-1.569	2.04
1122	0.086	-0.061	-0.063	10.185	1.991	0.008	-0.06	1.686	1.98
1123	0.087	-0.014	-0.074	10.196	1.957	0.009	-0.053	-0.595	1.974
1124	0.088	-0.002	-0.098	10.207	1.925	0.013	-0.055	0.407	1.951
1125	0.089	0	-0.13	10.215	1.895	0.022	-0.063	0.668	1.993
1126	0.09	0	-0.156	10.222	1.868	0.035	-0.074	-2.334	1.964
1127	0.09	0	-0.17	10.227	1.844	0.051	-0.084	-0.154	1.951
1128	0.091	-0.228	-0.168	10.231	1.823	0.068	-0.087	1.487	1.919
1129	0.092	-0.299	-0.149	10.232	1.807	0.082	-0.082	1.48	1.771
1130	0.092	-0.067	-0.114	10.232	1.796	0.09	-0.068	-0.94	1.772
1131	0.093	-0.14	-0.074	10.229	1.789	0.091	-0.046	-0.676	1.782
1132	0.094	-0.15	-0.04	10.225	1.788	0.084	-0.022	-0.052	1.784
1133	0.094	-0.034	-0.025	10.219	1.791	0.071	0	0.094	1.802
1134	0.095	-0.04	-0.03	10.212	1.801	0.053	0.016	-0.549	1.819
1135	0.096	-0.026	-0.056	10.202	1.815	0.034	0.021	-0.618	1.842
1136	0.096	-0.006	-0.093	10.191	1.835	0.019	0.014	1.141	1.842
1137	0.097	-0.001	-0.13	10.179	1.86	0.008	-0.005	0.109	1.899
1138	0.097	-0.028	-0.151	10.165	1.889	0.004	-0.033	-0.63	1.889
1139	0.098	-0.007	-0.149	10.149	1.923	0.007	-0.066	0.915	1.871
1140	0.098	-0.068	-0.124	10.133	1.961	0.013	-0.099	-1.308	1.953
1141	0.099	-0.017	-0.081	10.115	2.002	0.02	-0.129	0.797	1.966
1142	0.099	-0.004	-0.032	10.096	2.045	0.025	-0.15	0.521	1.931
1143	0.099	0	0.007	10.077	2.09	0.023	-0.163	-0.275	1.915
1144	0.1	-0.026	0.025	10.057	2.136	0.014	-0.168	0.524	1.723
1145	0.1	-0.049	0.014	10.036	2.182	-0.002	-0.166	0.706	1.706
1146	0.1	-0.011	-0.03	10.014	2.228	-0.023	-0.162	-1.405	1.713
1147	0.1	-0.164	-0.081	9.993	2.272	-0.047	-0.157	0.196	1.706
1148	0.1	-0.048	-0.126	9.971	2.314	-0.07	-0.155	-0.42	1.682
1149	0.101	-0.011	-0.152	9.949	2.353	-0.09	-0.156	0.981	1.746
1150	0.101	-0.001	-0.156	9.927	2.388	-0.104	-0.16	-1.601	1.705
1151	0.101	-0.251	-0.138	9.905	2.418	-0.113	-0.164	-0.856	1.652
1152	0.101	-0.079	-0.109	9.884	2.444	-0.115	-0.169	1.799	1.648
1153	0.101	-0.018	-0.079	9.863	2.463	-0.113	-0.171	0.311	1.681
1154	0.101	-0.003	-0.061	9.843	2.477	-0.108	-0.171	-0.429	1.674
1155	0.101	-0.284	-0.061	9.824	2.485	-0.099	-0.17	0.936	1.658
1156	0.101	-0.09	-0.075	9.806	2.486	-0.088	-0.169	-0.862	1.694
1157	0.101	-0.02	-0.102	9.789	2.48	-0.075	-0.169	-0.001	1.704
1158	0.101	-0.003	-0.135	9.773	2.468	-0.06	-0.17	-1.769	1.704
1159	0.101	0	-0.163	9.758	2.449	-0.045	-0.173	1.142	1.706
1160	0.101	-0.138	-0.179	9.746	2.425	-0.032	-0.175	1.138	1.724
1161	0.102	-0.041	-0.18	9.735	2.395	-0.021	-0.176	-1.472	1.728
1162	0.102	-0.009	-0.168	9.726	2.361	-0.014	-0.172	0.735	1.735
1163	0.102	-0.001	-0.149	9.719	2.322	-0.012	-0.164	0.93	1.739
1164	0.102	0	-0.128	9.715	2.279	-0.014	-0.151	-0.78	1.752
1165	0.102	-0.25	-0.116	9.712	2.234	-0.018	-0.134	0.815	1.819
1166	0.102	-0.33	-0.105	9.713	2.187	-0.02	-0.114	-0.837	1.808
1167	0.102	-0.074	-0.11	9.716	2.139	-0.018	-0.092	0.879	1.846
1168	0.102	-0.016	-0.126	9.721	2.091	-0.011	-0.07	-0.471	1.803
1169	0.102	-0.134	-0.147	9.729	2.044	0.002	-0.048	-0.92	1.815
1170	0.102	-0.493	-0.17	9.74	1.999	0.02	-0.027	-0.63	1.859
1171	0.102	-0.559	-0.182	9.754	1.956	0.042	-0.007	1.194	1.843
1172	0.102	-0.172	-0.18	9.771	1.917	0.064	0.009	0.241	1.864
1173	0.102	-0.034	-0.165	9.79	1.882	0.084	0.02	1.275	1.865
1174	0.102	-0.005	-0.14	9.811	1.851	0.1	0.023	-1.108	1.876
1175	0.102	-0.085	-0.11	9.836	1.827	0.112	0.018	-0.152	1.909
1176	0.102	-0.553	-0.088	9.862	1.808	0.12	0.004	-0.203	1.907
1177	0.102	-0.172	-0.081	9.891	1.795	0.122	-0.017	-1.097	1.89
1178	0.102	-0.038	-0.088	9.922	1.789	0.119	-0.041	0.954	1.875
1179	0.102	-0.005	-0.109	9.954	1.789	0.109	-0.062	-0.373	1.881
1180	0.102	0	-0.135	9.988	1.796	0.091	-0.077	0.54	1.834
1181	0.102	-0.067	-0.161	10.024	1.808	0.066	-0.083	1.07	1.872
1182	0.102	-0.017	-0.177	10.06	1.827	0.035	-0.081	-1.243	1.874
1183	0.101	-0.004	-0.177	10.097	1.852	0	-0.074	-0.962	1.876
1184	0.101	-0.227	-0.159	10.135	1.881	-0.033	-0.067	2.098	1.881
1185	0.101	-0.078	-0.133	10.172	1.915	-0.059	-0.068	0.205	1.858
1186	0.101	-0.018	-0.105	10.209	1.952	-0.074	-0.078	-1.561	1.843
1187	0.101	-0.003	-0.082	10.246	1.993	-0.075	-0.1	-0.222	1.835
1188	0.1	0	-0.074	10.282	2.036	-0.063	-0.128	0.525	1.852
1189	0.1	-0.05	-0.082	10.317	2.08	-0.042	-0.158	-0.553	1.903
1190	0.1	-0.012	-0.103	10.35	2.125	-0.018	-0.182	0.676	1.867
1191	0.099	-0.003	-0.133	10.382	2.17	0.001	-0.193	0.241	1.848
1192	0.099	0	-0.159	10.412	2.214	0.012	-0.188	-0.224	1.828
1193	0.098	-1.698	-0.175	10.44	2.256	0.011	-0.168	-0.395	1.82
1194	0.098	-1.39	-0.175	10.466	2.296	0.001	-0.137	-0.72	1.8
1195	0.098	-0.511	-0.159	10.489	2.333	-0.013	-0.104	1.345	1.813
1196	0.097	-0.634	-0.133	10.51	2.366	-0.023	-0.074	-0.324	1.773
1197	0.096	-0.212	-0.103	10.528	2.396	-0.023	-0.052	1.385	1.78
1198	0.096	-0.454	-0.081	10.544	2.421	-0.011	-0.039	-0.962	1.756
1199	0.095	-0.143	-0.072	10.557	2.441	0.014	-0.033	-1.658	1.744
1200	0.095	-0.031	-0.081	10.568	2.457	0.044	-0.028	0.903	1.744
1201	0.094	-0.005	-0.102	10.576	2.468	0.074	-0.022	0.531	1.704
1202	0.094	0	-0.131	10.581	2.474	0.095	-0.013	0.022	1.684
1203	0.093	-0.203	-0.158	10.585	2.476	0.104	-0.002	0.401	1.698
1204	0.092	-0.057	-0.173	10.586	2.473	0.1	0.005	0.154	1.704
1205	0.091	-0.155	-0.173	10.586	2.467	0.087	0.003	-0.234	1.602
1206	0.09	-0.175	-0.159	10.584	2.456	0.071	-0.012	-0.685	1.644
1207	0.089	-0.039	-0.135	10.58	2.443	0.058	-0.041	-0.184	1.645
1208	0.088	-0.008	-0.11	10.575	2.428	0.054	-0.078	-0.707	1.644
1209	0.087	0	-0.093	10.569	2.41	0.056	-0.115	1.251	1.675
1210	0.085	0	-0.088	10.562	2.391	0.062	-0.142	0.014	1.735
1211	0.084	0	-0.098	10.554	2.372	0.063	-0.15	0.547	1.932
1212	0.083	0	-0.121	10.545	2.352	0.056	-0.137	0.159	1.936
1213	0.081	0	-0.149	10.537	2.333	0.036	-0.103	-0.369	1.992
1214	0.08	0	-0.172	10.528	2.315	0.007	-0.059	0.287	2.027
1215	0.079	0	-0.186	10.519	2.298	-0.023	-0.014	-0.246	1.874
1216	0.077	-0.067	-0.187	10.51	2.284	-0.044	0.019	0.164	1.932
1217	0.076	-0.017	-0.175	10.502	2.272	-0.047	0.035	-1.831	1.911
1218	0.074	-0.004	-0.154	10.493	2.262	-0.027	0.032	-0.967	1.912
1219	0.073	-0.058	-0.133	10.486	2.256	0.015	0.015	1.972	1.961
1220	0.071	-0.056	-0.117	10.478	2.254	0.073	-0.009	0.642	1.944
1221	0.07	-0.012	-0.114	10.471	2.254	0.133	-0.029	-0.466	1.968
1222	0.068	-0.188	-0.121	10.464	2.259	0.184	-0.04	0.222	1.97
1223	0.067	-0.056	-0.138	10.458	2.266	0.214	-0.038	0.002	1.977
1224	0.065	-0.012	-0.159	10.452	2.277	0.221	-0.025	-0.205	2.012
1225	0.064	-0.491	-0.179	10.446	2.292	0.205	-0.008	-0.18	2.015
1226	0.062	-0.161	-0.189	10.441	2.309	0.174	0.01	1.116	2.015
1227	0.061	-0.036	-0.189	10.436	2.329	0.134	0.022	-2.752	2.01
1228	0.06	-2.601	-0.177	10.431	2.351	0.096	0.027	1.45	2.025
1229	0.058	-4.977	-0.154	10.426	2.375	0.064	0.025	1.19	2.023
1230	0.057	-2.464	-0.13	10.421	2.4	0.041	0.019	-0.823	2.027
1231	0.056	-0.885	-0.11	10.416	2.427	0.026	0.01	0.448	2.031
1232	0.055	-0.564	-0.1	10.41	2.454	0.018	-0.001	0.862	2.024
1233	0.053	-0.39	-0.105	10.405	2.482	0.016	-0.013	-1.13	2.001
1234	0.052	-0.547	-0.121	10.399	2.509	0.019	-0.028	-1.056	1.965
1235	0.051	-0.172	-0.145	10.393	2.535	0.029	-0.045	1.248	1.971
1236	0.05	-0.276	-0.168	10.387	2.561	0.044	-0.061	-1.338	1.996
1237	0.049	-0.081	-0.182	10.381	2.585	0.064	-0.075	-0.363	1.983
1238	0.049	-0.017	-0.18	10.374	2.607	0.085	-0.081	1.397	1.992
1239	0.048	-0.002	-0.166	10.367	2.627	0.102	-0.076	0.571	1.989
1240	0.048	0	-0.142	10.36	2.645	0.109	-0.059	-1.279	1.95
1241	0.047	0	-0.114	10.353	2.66	0.105	-0.033	0.751	1.934
1242	0.047	0	-0.093	10.346	2.672	0.09	-0.005	0.122	2.007
1243	0.046	0	-0.084	10.339	2.682	0.067	0.018	-0.048	1.914
1244	0.046	0	-0.091	10.332	2.689	0.046	0.028	0.327	1.911
1245	0.046	0	-0.11	10.325	2.692	0.032	0.022	0.081	1.913
1246	0.046	0	-0.138	10.319	2.693	0.032	0.001	-0.86	2.011
1247	0.046	-0.117	-0.165	10.313	2.691	0.047	-0.029	-0.762	2.013
1248	0.047	-0.033	-0.179	10.308	2.686	0.073	-0.057	0.746	2.028
1249	0.047	-0.007	-0.179	10.303	2.679	0.102	-0.076	1.893	2.022
1250	0.048	-0.001	-0.165	10.299	2.669	0.125	-0.079	-0.159	2.002
1251	0.048	-0.117	-0.142	10.295	2.656	0.135	-0.064	-1.954	2.008
1252	0.049	-0.033	-0.116	10.293	2.641	0.128	-0.036	0.113	1.993
1253	0.049	-0.007	-0.096	10.291	2.624	0.108	-0.003	1.06	1.995
1254	0.05	-0.001	-0.091	10.29	2.605	0.081	0.026	-1.777	2.003
1255	0.051	0	-0.1	10.29	2.584	0.055	0.043	0.912	1.991
1256	0.051	0	-0.121	10.29	2.561	0.04	0.045	0.402	1.97
1257	0.052	-1.57	-0.147	10.292	2.537	0.04	0.034	0.473	1.97
1258	0.052	-11.239	-0.17	10.294	2.512	0.054	0.017	-2.518	1.968
1259	0.052	-5.114	-0.184	10.297	2.485	0.078	0	1.807	1.964
1260	0.053	-0.856	-0.184	10.301	2.457	0.104	-0.01	0.502	1.956
1261	0.053	-0.11	-0.172	10.305	2.428	0.125	-0.011	-0.177	1.956
1262	0.053	-0.011	-0.152	10.309	2.398	0.136	-0.004	0.474	1.971
1263	0.053	-0.001	-0.13	10.314	2.367	0.134	0.004	-1.064	1.973
1264	0.053	0	-0.116	10.319	2.336	0.123	0.008	-0.69	1.967
1265	0.052	0	-0.11	10.325	2.304	0.107	0.002	0.672	1.985
1266	0.052	0	-0.119	10.33	2.271	0.089	-0.016	-0.065	1.979
1267	0.052	0	-0.138	10.335	2.239	0.073	-0.044	0.217	1.987
1268	0.052	-1	-0.161	10.34	2.206	0.059	-0.075	0.835	1.981
1269	0.052	-0.46	-0.18	10.345	2.174	0.044	-0.103	0.087	1.971
1270	0.051	-0.216	-0.193	10.349	2.142	0.025	-0.121	-0.514	1.967
1271	0.051	-0.042	-0.194	10.353	2.111	0	-0.128	0.286	2.01
1272	0.051	-0.007	-0.186	10.357	2.08	-0.031	-0.123	0.296	2.013
1273	0.05	-0.176	-0.172	10.359	2.051	-0.063	-0.113	-0.974	1.845
1274	0.05	-0.053	-0.156	10.362	2.023	-0.09	-0.105	-0.629	1.914
1275	0.05	-0.275	-0.145	10.363	1.997	-0.106	-0.105	2.001	1.878
1276	0.049	-0.349	-0.145	10.364	1.972	-0.107	-0.115	-1.104	1.903
1277	0.049	-0.335	-0.154	10.364	1.95	-0.09	-0.134	0.56	1.911
1278	0.049	-0.358	-0.168	10.363	1.931	-0.06	-0.156	-0.861	1.901
1279	0.049	-0.076	-0.186	10.361	1.915	-0.023	-0.173	0.11	1.831
1280	0.048	-0.017	-0.2	10.359	1.902	0.011	-0.179	-0.381	1.822
1281	0.049	-0.148	-0.207	10.356	1.892	0.034	-0.17	0.053	1.816
1282	0.049	-0.18	-0.208	10.353	1.887	0.04	-0.147	0.748	1.764
1283	0.048	-0.04	-0.205	10.348	1.885	0.03	-0.117	-0.214	1.735
1284	0.048	-0.009	-0.198	10.344	1.888	0.006	-0.089	0.147	1.769
1285	0.048	-0.682	-0.193	10.338	1.895	-0.023	-0.071	-0.229	1.726
1286	0.048	-3.519	-0.189	10.333	1.906	-0.05	-0.071	-0.193	1.755
1287	0.049	-2.906	-0.191	10.326	1.922	-0.069	-0.09	0.656	1.78
1288	0.049	-1.07	-0.196	10.32	1.942	-0.077	-0.124	-1.46	1.755
1289	0.049	-0.555	-0.203	10.313	1.966	-0.076	-0.163	-0.02	1.75
1290	0.049	-0.33	-0.212	10.306	1.994	-0.071	-0.199	1.685	1.709
1291	0.049	-0.045	-0.217	10.299	2.025	-0.068	-0.223	-0.053	1.732
1292	0.05	-0.01	-0.221	10.292	2.059	-0.072	-0.232	-1.017	1.794
1293	0.05	-0.134	-0.222	10.285	2.096	-0.083	-0.225	0.968	1.84
1294	0.051	-0.267	-0.222	10.278	2.136	-0.097	-0.21	0.047	1.799
1295	0.051	-0.08	-0.222	10.271	2.176	-0.107	-0.192	-0.453	1.744
1296	0.052	-0.327	-0.221	10.264	2.218	-0.108	-0.179	-0.943	1.732
1297	0.053	-0.416	-0.221	10.258	2.259	-0.093	-0.174	-0.797	1.728
1298	0.053	-0.092	-0.221	10.251	2.3	-0.063	-0.173	2.032	1.713
1299	0.054	-0.02	-0.221	10.246	2.34	-0.022	-0.172	-0.194	1.717
1300	0.055	0	-0.222	10.24	2.377	0.019	-0.164	-0.851	1.783
1301	0.056	-0.465	-0.224	10.236	2.412	0.05	-0.142	0.578	1.853
1302	0.057	-0.434	-0.226	10.231	2.442	0.059	-0.106	0.66	1.861
1303	0.058	-0.097	-0.228	10.228	2.469	0.044	-0.06	-0.025	1.957
1304	0.059	-0.02	-0.228	10.225	2.491	0.006	-0.016	-1.137	1.978
1305	0.06	0	-0.228	10.223	2.507	-0.043	0.016	1.216	1.989
1306	0.061	-0.014	-0.226	10.222	2.517	-0.09	0.025	0.455	1.968
1307	0.063	-0.184	-0.224	10.222	2.52	-0.119	0.005	-1.582	1.917
1308	0.064	-0.339	-0.222	10.223	2.517	-0.119	-0.042	-0.749	1.916
1309	0.066	-0.102	-0.221	10.224	2.507	-0.088	-0.107	0.261	1.919
1310	0.067	-0.022	-0.221	10.227	2.49	-0.031	-0.175	0.775	1.931
1311	0.069	-0.003	-0.221	10.231	2.466	0.038	-0.233	0.169	1.925
1312	0.07	-0.489	-0.222	10.235	2.436	0.1	-0.267	-0.596	1.926
1313	0.072	-0.161	-0.222	10.241	2.399	0.137	-0.272	1.273	2.032
1314	0.073	-0.036	-0.224	10.248	2.356	0.139	-0.248	1.926	2.04
1315	0.075	-0.005	-0.222	10.256	2.307	0.103	-0.202	-0.892	1.952
1316	0.076	-0.125	-0.222	10.265	2.253	0.037	-0.144	-2.962	1.962
1317	0.077	-0.15	-0.219	10.275	2.196	-0.044	-0.085	0.054	1.933
1318	0.079	-0.034	-0.215	10.285	2.134	-0.119	-0.035	1.085	1.921
1319	0.08	-0.007	-0.214	10.297	2.071	-0.17	0.002	-0.127	1.938
1320	0.081	-0.162	-0.212	10.309	2.005	-0.185	0.027	-0.122	1.922
1321	0.082	-0.048	-0.212	10.322	1.939	-0.159	0.04	1.243	1.867
1322	0.082	-0.011	-0.215	10.335	1.873	-0.097	0.045	0.128	1.875
1323	0.083	-0.001	-0.217	10.349	1.808	-0.013	0.044	-0.671	1.799
1324	0.083	0	-0.221	10.362	1.746	0.079	0.039	-1.505	1.786
1325	0.083	0	-0.222	10.376	1.686	0.162	0.028	0.718	1.787
1326	0.083	0	-0.222	10.389	1.629	0.225	0.011	1.128	1.841
1327	0.082	-0.148	-0.219	10.403	1.578	0.261	-0.013	0.277	1.889
1328	0.082	-0.18	-0.214	10.415	1.531	0.27	-0.042	-1.317	1.879
1329	0.081	-0.173	-0.208	10.428	1.49	0.253	-0.072	-1.08	1.918
1330	0.079	-0.5	-0.203	10.439	1.455	0.214	-0.1	0.818	1.881
1331	0.078	-1.252	-0.2	10.449	1.426	0.158	-0.12	0.345	1.848
1332	0.076	-0.531	-0.2	10.458	1.404	0.089	-0.131	0.476	1.781
1333	0.074	-0.185	-0.203	10.466	1.388	0.008	-0.134	1.1	1.738
1334	0.072	-0.066	-0.208	10.472	1.379	-0.079	-0.131	0.37	1.661
1335	0.069	-0.012	-0.214	10.477	1.376	-0.169	-0.131	-1.636	1.657
1336	0.066	-0.227	-0.214	10.48	1.379	-0.254	-0.139	-0.388	1.69
1337	0.064	-0.071	-0.212	10.482	1.387	-0.325	-0.162	1.468	1.675
1338	0.061	-0.016	-0.205	10.482	1.4	-0.373	-0.203	-1.278	1.641
1339	0.057	-0.377	-0.191	10.48	1.418	-0.393	-0.26	0.332	1.624
1340	0.054	-0.497	-0.175	10.476	1.439	-0.381	-0.326	-0.346	1.602
1341	0.051	-0.389	-0.159	10.471	1.463	-0.341	-0.393	0.231	1.627
1342	0.048	-0.393	-0.149	10.464	1.489	-0.283	-0.451	-0.266	1.68
1343	0.044	-0.082	-0.147	10.456	1.516	-0.221	-0.49	0.124	1.734
1344	0.041	-0.182	-0.154	10.446	1.544	-0.169	-0.505	0.023	1.693
1345	0.038	-0.615	-0.168	10.434	1.571	-0.139	-0.495	0.507	1.686
1346	0.035	-0.141	-0.182	10.422	1.597	-0.14	-0.465	0.996	1.665
1347	0.032	-0.302	-0.191	10.409	1.621	-0.168	-0.423	-1.225	1.674
1348	0.03	-0.087	-0.189	10.394	1.643	-0.217	-0.378	-0.374	1.674
1349	0.027	-0.019	-0.175	10.38	1.661	-0.273	-0.34	0.876	1.725
1350	0.025	-0.003	-0.149	10.364	1.675	-0.321	-0.315	-0.844	1.758
1351	0.022	0	-0.121	10.349	1.685	-0.348	-0.305	-0.248	1.779
1352	0.02	0	-0.096	10.334	1.691	-0.347	-0.307	-1.022	1.786
1353	0.019	-0.176	-0.082	10.319	1.692	-0.317	-0.313	1.391	1.757
1354	0.017	-0.165	-0.086	10.305	1.687	-0.265	-0.315	0.807	1.737
1355	0.016	-0.044	-0.102	10.291	1.678	-0.2	-0.306	-1.734	1.715
1356	0.014	-0.009	-0.13	10.279	1.665	-0.135	-0.281	0.77	1.72
1357	0.013	-0.068	-0.156	10.267	1.646	-0.077	-0.239	0.7	1.724
1358	0.013	-0.179	-0.172	10.257	1.624	-0.032	-0.184	0.248	1.736
1359	0.012	-0.052	-0.17	10.249	1.597	0	-0.125	1.442	1.742
1360	0.012	-0.094	-0.151	10.242	1.567	0.022	-0.069	-1.78	1.715
1361	0.012	-0.024	-0.117	10.237	1.534	0.04	-0.022	-0.582	1.679
1362	0.011	-0.005	-0.081	10.234	1.499	0.058	0.009	0.17	1.643
1363	0.011	-0.001	-0.051	10.232	1.461	0.077	0.025	-0.128	1.613
1364	0.011	0	-0.037	10.233	1.423	0.096	0.027	-0.281	1.554
1365	0.012	0	-0.044	10.236	1.385	0.111	0.019	-0.38	1.538
1366	0.012	-0.148	-0.072	10.241	1.346	0.119	0.007	0.875	1.5
1367	0.012	-0.044	-0.109	10.247	1.308	0.119	-0.007	-0.476	1.465
1368	0.013	-0.01	-0.142	10.256	1.272	0.111	-0.018	1.759	1.436
1369	0.013	-0.423	-0.161	10.266	1.238	0.101	-0.026	-1.764	1.461
1370	0.014	-0.138	-0.161	10.278	1.206	0.093	-0.029	0.457	1.482
1371	0.015	-0.031	-0.14	10.292	1.177	0.094	-0.028	-0.61	1.56
1372	0.015	-0.507	-0.107	10.306	1.151	0.106	-0.02	0.62	1.577
1373	0.016	-0.157	-0.07	10.322	1.129	0.125	-0.006	0.463	1.595
1374	0.017	-0.035	-0.04	10.339	1.11	0.148	0.013	0.889	1.668
1375	0.018	-0.005	-0.03	10.357	1.096	0.166	0.038	-0.923	1.669
1376	0.019	-0.327	-0.047	10.375	1.085	0.172	0.063	-0.636	1.708
1377	0.019	-0.104	-0.081	10.394	1.079	0.165	0.086	-0.366	1.764
1378	0.021	-0.023	-0.119	10.412	1.076	0.144	0.101	0.936	1.75
1379	0.021	-0.003	-0.152	10.43	1.078	0.117	0.106	-1.169	1.803
1380	0.022	0	-0.172	10.447	1.083	0.091	0.1	1.322	1.809
1381	0.023	-0.17	-0.173	10.464	1.091	0.076	0.084	-0.075	1.842
1382	0.024	-0.21	-0.161	10.479	1.102	0.076	0.062	-1.217	1.862
1383	0.024	-0.047	-0.14	10.494	1.117	0.091	0.039	1.099	1.887
1384	0.025	-0.01	-0.119	10.506	1.134	0.115	0.019	-0.715	1.873
1385	0.025	-0.251	-0.105	10.517	1.153	0.139	0.004	0.613	1.874
1386	0.026	-0.079	-0.105	10.525	1.174	0.153	-0.005	0.674	1.83
1387	0.026	-0.018	-0.117	10.531	1.196	0.152	-0.013	-0.033	1.85
1388	0.026	-0.238	-0.138	10.535	1.219	0.133	-0.024	-0.161	1.814
1389	0.026	-0.31	-0.163	10.536	1.244	0.101	-0.04	-0.574	1.793
1390	0.026	-0.069	-0.184	10.534	1.269	0.062	-0.063	-1.019	1.777
1391	0.026	-0.015	-0.196	10.53	1.294	0.026	-0.09	0.309	1.752
1392	0.025	0	-0.198	10.522	1.319	-0.001	-0.118	0.858	1.753
1393	0.025	0	-0.193	10.511	1.344	-0.017	-0.138	-0.629	1.787
1394	0.024	0	-0.182	10.497	1.369	-0.023	-0.148	0.593	1.832
1395	0.023	0	-0.173	10.48	1.393	-0.025	-0.143	0.675	1.846
1396	0.022	0	-0.166	10.46	1.417	-0.028	-0.125	0.619	1.858
1397	0.022	0	-0.166	10.436	1.44	-0.037	-0.098	-1.225	1.856
1398	0.021	0	-0.172	10.41	1.462	-0.051	-0.07	0.085	1.87
1399	0.02	-0.127	-0.182	10.382	1.484	-0.067	-0.048	-1.449	1.831
1400	0.019	-0.062	-0.194	10.351	1.504	-0.11	-0.33	0.324	1.813
1401	0.018	-0.014	-0.205	10.317	1.524	-0.072	-0.354	0.369	1.814
1402	0.017	-0.002	-0.212	10.282	1.542	-0.024	-0.372	0.084	1.774
1403	0.016	0	-0.212	10.245	1.56	0.024	-0.381	-0.676	1.772
1404	0.016	0	-0.208	10.207	1.577	0.067	-0.381	1.683	1.775
1405	0.015	-0.069	-0.203	10.168	1.592	0.098	-0.371	-0.171	1.736
1406	0.014	-0.071	-0.196	10.129	1.606	0.116	-0.357	0.548	1.73
1407	0.014	-0.016	-0.191	10.089	1.618	0.123	-0.34	-2.053	1.735
1408	0.014	-0.227	-0.189	10.05	1.629	0.121	-0.325	0.541	1.742
1409	0.013	-0.292	-0.193	10.012	1.638	0.114	-0.315	1.479	1.741
1410	0.013	-0.065	-0.2	9.976	1.644	0.106	-0.309	-0.334	1.765
1411	0.013	-0.265	-0.207	9.941	1.648	0.096	-0.309	-0.831	1.74
1412	0.014	-0.079	-0.214	9.909	1.65	0.086	-0.312	1.06	1.741
1413	0.014	-0.018	-0.217	9.88	1.648	0.075	-0.316	-1.855	1.733
1414	0.015	-0.15	-0.217	9.854	1.642	0.061	-0.32	2.038	1.727
1415	0.016	-0.044	-0.214	9.832	1.633	0.046	-0.322	-1.035	1.745
1416	0.017	-0.01	-0.208	9.814	1.619	0.03	-0.324	-0.649	1.741
1417	0.018	-0.001	-0.203	9.801	1.6	0.016	-0.325	0.518	1.747
1418	0.02	0	-0.2	9.793	1.577	0.008	-0.327	0.691	1.749
1419	0.022	0	-0.198	9.79	1.548	0.007	-0.331	-0.911	1.829
1420	0.023	-0.171	-0.201	9.792	1.513	0.014	-0.335	1.128	1.854
1421	0.025	-0.051	-0.205	9.8	1.472	0.028	-0.339	-0.248	1.829
1422	0.027	-0.281	-0.21	9.814	1.425	0.047	-0.342	-0.453	1.859
1423	0.03	-0.087	-0.215	9.834	1.371	0.068	-0.342	-1.537	1.876
1424	0.032	-0.019	-0.219	9.859	1.311	0.087	-0.339	0.53	1.904
1425	0.034	-0.003	-0.219	9.89	1.244	0.101	-0.332	0.404	1.887
1426	0.037	0	-0.217	9.926	1.171	0.11	-0.323	0.505	1.877
1427	0.04	-0.38	-0.214	9.966	1.091	0.113	-0.314	0.658	1.9
1428	0.042	-0.117	-0.212	10.012	1.006	0.111	-0.304	0.436	1.886
1429	0.045	-0.026	-0.21	10.061	0.915	0.106	-0.296	-0.75	1.86
1430	0.048	-0.004	-0.212	10.115	0.819	0.101	-0.291	-0.431	1.925
1431	0.051	0	-0.215	10.171	0.718	0.098	-0.289	0.333	1.941
1432	0.053	0	-0.219	10.23	0.614	0.096	-0.291	-0.286	1.953
1433	0.055	0	-0.222	10.29	0.507	0.096	-0.296	0.56	1.942
1434	0.057	0	-0.224	10.351	0.397	0.096	-0.306	-0.031	1.969
1435	0.059	-0.157	-0.226	10.413	0.286	0.096	-0.318	-0.015	1.997
1436	0.06	-0.047	-0.226	10.474	0.174	0.093	-0.333	0.572	1.983
1437	0.062	-0.01	-0.226	10.534	0.063	0.087	-0.349	-0.769	1.972
1438	0.063	-0.001	-0.228	10.592	-0.046	0.075	-0.363	-0.837	2.016
1439	0.063	0	-0.228	10.647	-0.152	0.059	-0.374	-0.594	2.014
1440	0.064	0	-0.229	10.698	-0.255	0.039	-0.379	0.335	2.024
1441	0.064	-0.496	-0.231	10.746	-0.353	0.016	-0.377	2.039	1.971
1442	0.064	-1.968	-0.233	10.788	-0.445	-0.009	-0.37	-0.742	1.982
1443	0.064	-0.808	-0.233	10.826	-0.53	-0.033	-0.36	0.502	1.971
1444	0.064	-0.297	-0.233	10.858	-0.608	-0.057	-0.351	-0.558	1.915
1445	0.063	-0.243	-0.233	10.884	-0.678	-0.078	-0.345	-0.552	1.892
1446	0.063	-0.061	-0.231	10.903	-0.738	-0.097	-0.346	-0.223	1.877
1447	0.062	-0.009	-0.231	10.917	-0.789	-0.115	-0.355	0.446	1.864
1448	0.061	-0.001	-0.231	10.923	-0.83	-0.131	-0.37	-0.346	1.839
1449	0.059	0	-0.233	10.923	-0.86	-0.146	-0.39	0.518	1.809
1450	0.058	0	-0.233	10.917	-0.879	-0.16	-0.411	-0.885	1.768
1451	0.056	-0.431	-0.233	10.905	-0.888	-0.172	-0.429	1.238	1.794
1452	0.054	-0.141	-0.231	10.887	-0.887	-0.18	-0.443	0.064	1.798
1453	0.052	-0.032	-0.231	10.863	-0.874	-0.184	-0.452	0.454	1.827
1454	0.05	-0.303	-0.229	10.835	-0.852	-0.184	-0.455	0.212	1.827
1455	0.048	-1.122	-0.229	10.802	-0.82	-0.18	-0.454	-1.618	1.83
1456	0.046	-5.435	-0.228	10.766	-0.779	-0.175	-0.45	-0.222	1.833
1457	0.044	-3.855	-0.228	10.727	-0.729	-0.173	-0.444	0.052	1.828
1458	0.042	-1.778	-0.226	10.686	-0.672	-0.176	-0.436	1.186	1.823
1459	0.039	-1.179	-0.226	10.643	-0.608	-0.185	-0.428	-0.703	1.846
1460	0.037	-0.948	-0.222	10.6	-0.538	-0.198	-0.419	-0.511	1.845
1461	0.035	-0.172	-0.219	10.557	-0.463	-0.21	-0.41	0.119	1.854
1462	0.033	-0.038	-0.217	10.516	-0.384	-0.216	-0.402	1.41	1.862
1463	0.03	-0.236	-0.214	10.475	-0.302	-0.208	-0.397	0.237	1.883
1464	0.028	-0.31	-0.214	10.438	-0.218	-0.182	-0.396	-1.721	1.881
1465	0.027	-0.069	-0.214	10.403	-0.134	-0.135	-0.402	-1.286	1.857
1466	0.025	-0.015	-0.217	10.372	-0.05	-0.074	-0.414	1.477	1.809
1467	0.023	-0.042	-0.221	10.344	0.034	-0.005	-0.432	1.795	1.8
1468	0.022	-0.037	-0.222	10.322	0.115	0.057	-0.452	-1.16	1.805
1469	0.021	-0.008	-0.221	10.304	0.194	0.102	-0.472	0.477	1.64
1470	0.02	-0.002	-0.219	10.291	0.27	0.121	-0.488	0.309	1.614
1471	0.02	-0.162	-0.215	10.283	0.341	0.108	-0.495	-1.75	1.585
1472	0.019	-0.048	-0.212	10.28	0.408	0.068	-0.493	0.541	1.584
1473	0.019	-0.011	-0.208	10.281	0.47	0.011	-0.48	0.573	1.518
1474	0.019	-0.271	-0.207	10.288	0.527	-0.052	-0.457	0.007	1.497
1475	0.02	-0.085	-0.208	10.299	0.578	-0.106	-0.427	-1.605	1.512
1476	0.021	-0.019	-0.212	10.314	0.623	-0.141	-0.395	0.134	1.56
1477	0.022	-0.003	-0.215	10.333	0.663	-0.15	-0.365	0.934	1.584
1478	0.023	0	-0.219	10.355	0.697	-0.135	-0.34	1.209	1.59
1479	0.025	0	-0.222	10.379	0.726	-0.1	-0.324	-0.715	1.63
1480	0.026	-0.223	-0.222	10.405	0.749	-0.055	-0.319	-1.107	1.732
1481	0.028	-0.292	-0.221	10.432	0.768	-0.008	-0.323	0.122	1.724
1482	0.03	-0.161	-0.217	10.46	0.782	0.032	-0.334	0.425	1.714
1483	0.032	-0.041	-0.215	10.488	0.792	0.061	-0.349	-1.392	1.714
1484	0.034	-0.006	-0.212	10.515	0.798	0.078	-0.365	1.807	1.71
1485	0.036	-0.001	-0.212	10.541	0.802	0.085	-0.377	0.119	1.708
1486	0.039	0	-0.212	10.565	0.802	0.085	-0.384	1.321	1.774
1487	0.041	0	-0.214	10.587	0.801	0.083	-0.384	-0.715	1.781
1488	0.044	0	-0.217	10.606	0.798	0.08	-0.378	-1.142	1.835
1489	0.047	-0.162	-0.221	10.622	0.793	0.077	-0.367	-0.085	1.82
1490	0.049	-0.048	-0.221	10.634	0.789	0.075	-0.356	0.318	1.795
1491	0.052	-0.011	-0.221	10.643	0.783	0.072	-0.345	0.578	1.845
1492	0.055	-0.001	-0.219	10.648	0.779	0.067	-0.339	-0.168	1.742
1493	0.057	-0.208	-0.215	10.649	0.774	0.061	-0.339	0.322	1.752
1494	0.06	-0.271	-0.21	10.646	0.771	0.054	-0.346	0.849	1.775
1495	0.063	-0.061	-0.205	10.639	0.769	0.049	-0.359	-1.856	1.748
1496	0.065	-0.013	-0.203	10.629	0.768	0.047	-0.377	-0.892	1.746
1497	0.068	-0.148	-0.203	10.615	0.768	0.05	-0.396	-0.612	1.633
1498	0.071	-0.044	-0.205	10.599	0.771	0.056	-0.414	2.312	1.645
1499	0.073	-0.01	-0.208	10.58	0.775	0.065	-0.428	1.078	1.638
1500	0.076	-0.001	-0.214	10.558	0.782	-0.09	-0.184	-1.231	1.692
1501	0.078	0	-0.217	10.535	0.79	-0.069	-0.199	-0.187	1.954
1502	0.08	0	-0.215	10.511	0.8	-0.045	-0.211	-0.601	1.944
1503	0.082	-0.199	-0.212	10.486	0.812	-0.024	-0.22	-0.158	1.915
1504	0.084	-0.061	-0.203	10.461	0.826	-0.009	-0.222	1.173	1.924
1505	0.086	-0.161	-0.194	10.436	0.841	-0.003	-0.22	0.181	1.942
1506	0.088	-0.167	-0.189	10.412	0.859	-0.004	-0.213	-2.08	1.914
1507	0.09	-0.045	-0.187	10.388	0.877	-0.012	-0.205	0.782	1.868
1508	0.091	-0.423	-0.189	10.367	0.898	-0.023	-0.197	0.271	1.828
1509	0.092	-0.243	-0.196	10.347	0.919	-0.035	-0.191	0.718	1.835
1510	0.093	-0.054	-0.203	10.329	0.942	-0.046	-0.187	-1.041	1.801
1511	0.094	-0.01	-0.21	10.313	0.965	-0.056	-0.186	1.21	1.777
1512	0.095	0	-0.215	10.3	0.99	-0.064	-0.185	-0.269	1.793
1513	0.096	0	-0.215	10.289	1.015	-0.072	-0.185	-0.294	1.812
1514	0.097	0	-0.21	10.28	1.04	-0.078	-0.186	1.012	1.83
1515	0.098	-0.327	-0.205	10.274	1.066	-0.085	-0.187	-0.392	1.854
1516	0.098	-0.104	-0.198	10.271	1.093	-0.092	-0.188	-0.705	1.913
1517	0.099	-0.023	-0.194	10.27	1.119	-0.097	-0.19	-0.797	1.822
1518	0.099	-0.003	-0.194	10.27	1.145	-0.101	-0.194	-0.561	1.807
1519	0.099	0	-0.198	10.272	1.171	-0.102	-0.2	1.886	1.801
1520	0.1	-0.071	-0.203	10.276	1.197	-0.099	-0.208	0.257	1.804
1521	0.1	-0.152	-0.21	10.28	1.222	-0.091	-0.219	0.654	1.791
1522	0.1	-0.044	-0.215	10.286	1.246	-0.078	-0.231	-2.002	1.744
1523	0.1	-0.076	-0.219	10.291	1.268	-0.062	-0.242	0.138	1.734
1524	0.1	-0.161	-0.219	10.297	1.29	-0.046	-0.251	-0.162	1.717
1525	0.1	-0.181	-0.217	10.302	1.309	-0.036	-0.253	-0.179	1.716
1526	0.1	-0.503	-0.212	10.306	1.326	-0.033	-0.246	1.951	1.764
1527	0.1	-0.115	-0.207	10.31	1.341	-0.042	-0.229	0.322	1.77
1528	0.1	-0.053	-0.203	10.312	1.354	-0.061	-0.202	-1.712	1.787
1529	0.099	-0.008	-0.2	10.312	1.363	-0.089	-0.171	-0.503	1.723
1530	0.099	-0.068	-0.201	10.311	1.368	-0.117	-0.141	1.485	1.753
1531	0.099	-0.017	-0.203	10.307	1.37	-0.14	-0.12	0.389	1.726
1532	0.099	-0.004	-0.208	10.302	1.368	-0.15	-0.113	-1.878	1.64
1533	0.099	-0.039	-0.214	10.295	1.361	-0.144	-0.124	-0.183	1.636
1534	0.099	-0.009	-0.217	10.285	1.35	-0.122	-0.153	0.028	1.631
1535	0.098	-0.002	-0.217	10.273	1.333	-0.089	-0.194	-0.198	1.571
1536	0.098	-0.137	-0.212	10.26	1.311	-0.054	-0.239	1.769	1.611
1537	0.098	-0.283	-0.203	10.244	1.284	-0.026	-0.277	0.778	1.616
1538	0.098	-0.063	-0.193	10.227	1.251	-0.013	-0.302	-2.376	1.639
1539	0.097	-0.028	-0.184	10.208	1.213	-0.02	-0.307	1.02	1.647
1540	0.097	-0.004	-0.177	10.188	1.169	-0.045	-0.293	1.549	1.65
1541	0.097	-0.001	-0.177	10.167	1.119	-0.084	-0.264	0.471	1.689
1542	0.096	-0.227	-0.182	10.145	1.064	-0.126	-0.228	-2.922	1.682
1543	0.096	-0.071	-0.191	10.123	1.005	-0.162	-0.194	0.643	1.838
1544	0.095	-0.016	-0.2	10.1	0.94	-0.184	-0.168	0.048	1.824
1545	0.095	-0.002	-0.205	10.077	0.871	-0.187	-0.156	0.005	1.825
1546	0.094	0	-0.205	10.055	0.799	-0.172	-0.158	0.638	1.847
1547	0.094	0	-0.196	10.032	0.723	-0.142	-0.171	-0.768	1.794
1548	0.093	0	-0.18	10.011	0.645	-0.105	-0.191	-0.948	1.771
1549	0.092	0	-0.163	9.99	0.566	-0.068	-0.212	0.963	1.833
1550	0.091	0	-0.149	9.97	0.486	-0.039	-0.229	0.847	1.832
1551	0.09	0	-0.142	9.95	0.406	-0.023	-0.238	-0.337	1.839
1552	0.089	0	-0.144	9.932	0.327	-0.02	-0.239	-1.308	1.846
1553	0.088	-0.245	-0.154	9.915	0.25	-0.031	-0.231	0.789	1.859
1554	0.087	-0.555	-0.168	9.898	0.175	-0.052	-0.218	0.214	1.84
1555	0.086	-0.246	-0.184	9.883	0.105	-0.077	-0.202	0.367	1.871
1556	0.085	-0.063	-0.194	9.868	0.04	-0.101	-0.186	0.347	1.837
1557	0.084	-0.009	-0.193	9.853	-0.02	-0.119	-0.173	0.493	1.815
1558	0.083	-0.001	-0.182	9.84	-0.073	-0.128	-0.164	-0.438	1.819
1559	0.082	0	-0.161	9.827	-0.119	-0.126	-0.162	-0.26	1.793
1560	0.081	0	-0.14	9.813	-0.157	-0.114	-0.166	0.034	1.818
1561	0.08	-0.605	-0.123	9.8	-0.186	-0.096	-0.175	-0.795	1.768
1562	0.079	-0.2	-0.114	9.787	-0.207	-0.076	-0.186	-0.282	1.775
1563	0.078	-0.372	-0.117	9.774	-0.218	-0.06	-0.197	-0.377	1.757
1564	0.077	-0.111	-0.133	9.76	-0.22	-0.053	-0.205	1.008	1.676
1565	0.076	-0.023	-0.154	9.746	-0.213	-0.056	-0.208	1.289	1.748
1566	0.075	-0.003	-0.173	9.731	-0.197	-0.07	-0.207	-0.1	1.754
1567	0.074	-0.246	-0.186	9.716	-0.172	-0.089	-0.201	-1.408	1.742
1568	0.073	-0.141	-0.186	9.7	-0.139	-0.11	-0.196	-0.163	1.736
1569	0.072	-0.032	-0.172	9.684	-0.098	-0.126	-0.193	0.677	1.732
1570	0.071	-0.219	-0.149	9.667	-0.05	-0.134	-0.197	0.366	1.745
1571	0.07	-0.308	-0.124	9.649	0.004	-0.132	-0.208	-0.498	1.725
1572	0.068	-0.174	-0.103	9.631	0.063	-0.124	-0.227	0.603	1.727
1573	0.067	-0.295	-0.096	9.613	0.126	-0.115	-0.25	-1.126	1.744
1574	0.065	-0.065	-0.102	9.595	0.192	-0.111	-0.272	0.025	1.686
1575	0.064	-0.459	-0.119	9.578	0.259	-0.118	-0.288	0.532	1.689
1576	0.062	-1.068	-0.144	9.561	0.325	-0.137	-0.295	-0.75	1.69
1577	0.06	-0.388	-0.166	9.544	0.391	-0.166	-0.292	1.034	1.676
1578	0.058	-0.405	-0.18	9.529	0.453	-0.201	-0.281	1.274	1.702
1579	0.056	-0.131	-0.179	9.514	0.512	-0.233	-0.267	-1.754	1.727
1580	0.053	-0.243	-0.163	9.502	0.564	-0.255	-0.255	-1.202	1.697
1581	0.05	-0.064	-0.137	9.491	0.61	-0.262	-0.251	0.76	1.697
1582	0.047	-0.014	-0.107	9.482	0.648	-0.255	-0.256	1.211	1.678
1583	0.044	-0.215	-0.084	9.476	0.677	-0.236	-0.27	0.333	1.721
1584	0.04	-0.066	-0.074	9.472	0.696	-0.214	-0.289	-1.193	1.722
1585	0.035	-1.058	-0.081	9.47	0.704	-0.197	-0.306	-1.823	1.72
1586	0.031	-0.364	-0.1	9.471	0.701	-0.192	-0.316	1.629	1.786
1587	0.025	-0.081	-0.128	9.475	0.686	-0.202	-0.315	0.36	1.782
1588	0.02	-0.301	-0.154	9.482	0.66	-0.224	-0.303	0.679	1.769
1589	0.013	-0.091	-0.17	9.491	0.621	-0.253	-0.282	0.755	1.77
1590	0.007	-0.02	-0.168	9.503	0.57	-0.278	-0.26	-1.676	1.768
1591	-0.001	-0.202	-0.149	9.518	0.507	-0.292	-0.242	-0.477	1.704
1592	-0.008	-0.061	-0.116	9.534	0.434	-0.289	-0.234	-0.271	1.698
1593	-0.016	-0.387	-0.079	9.553	0.35	-0.27	-0.24	-0.137	1.698
1594	-0.023	-1.367	-0.049	9.574	0.257	-0.241	-0.257	1.565	1.701
1595	-0.031	-0.557	-0.035	9.596	0.156	-0.212	-0.28	-0.238	1.757
1596	-0.039	-0.418	-0.044	9.619	0.048	-0.195	-0.302	0.869	1.735
1597	-0.047	-0.142	-0.07	9.642	-0.066	-0.2	-0.317	-0.442	1.739
1598	-0.054	-0.029	-0.107	9.666	-0.183	-0.231	-0.321	-0.959	1.758
1599	-0.062	-0.002	-0.14	9.69	-0.303	-0.286	-0.314	1.956	1.818
1600	-0.07	-2.939	-0.159	9.713	-0.424	-0.361	-0.207	-2.034	1.817
1601	-0.077	-2.637	-0.159	9.736	-0.543	-0.389	-0.244	-0.958	1.75
1602	-0.084	-1.008	-0.138	9.757	-0.66	-0.412	-0.286	0.568	1.676
1603	-0.09	-0.371	-0.102	9.776	-0.772	-0.428	-0.329	1.093	1.694
1604	-0.096	-0.131	-0.061	9.794	-0.879	-0.435	-0.372	0.397	1.71
1605	-0.102	0	-0.03	9.809	-0.977	-0.434	-0.409	-0.309	1.749
1606	-0.107	0	-0.023	9.821	-1.066	-0.431	-0.438	-0.272	1.755
1607	-0.112	-0.254	-0.037	9.831	-1.144	-0.43	-0.457	-0.958	1.785
1608	-0.116	-0.081	-0.068	9.838	-1.21	-0.435	-0.466	0.37	1.782
1609	-0.119	-0.018	-0.109	9.842	-1.262	-0.45	-0.465	-0.055	1.762
1610	-0.122	-0.128	-0.144	9.843	-1.301	-0.472	-0.458	1.196	1.755
1611	-0.124	-0.036	-0.163	9.842	-1.324	-0.498	-0.45	0.328	1.79
1612	-0.126	-0.008	-0.165	9.837	-1.332	-0.522	-0.444	0.075	1.825
1613	-0.126	-0.104	-0.147	9.83	-1.324	-0.537	-0.447	-1.13	1.813
1614	-0.126	-0.275	-0.119	9.82	-1.3	-0.54	-0.458	-0.357	1.796
1615	-0.126	-0.084	-0.088	9.809	-1.26	-0.527	-0.478	0.122	1.782
1616	-0.125	-0.018	-0.067	9.796	-1.205	-0.502	-0.503	-0.287	1.774
1617	-0.123	-0.002	-0.063	9.781	-1.134	-0.469	-0.526	0.37	1.728
1618	-0.121	0	-0.075	9.765	-1.048	-0.434	-0.54	0.235	1.715
1619	-0.119	0	-0.102	9.749	-0.949	-0.403	-0.539	-0.258	1.71
1620	-0.116	0	-0.135	9.733	-0.837	-0.38	-0.52	0.309	1.711
1621	-0.112	-0.502	-0.163	9.717	-0.714	-0.364	-0.482	1.91	1.75
1622	-0.109	-0.655	-0.179	9.702	-0.581	-0.354	-0.429	-0.355	1.807
1623	-0.105	-0.146	-0.18	9.689	-0.439	-0.345	-0.37	-0.936	1.817
1624	-0.101	-0.032	-0.168	9.677	-0.29	-0.333	-0.312	-0.808	1.819
1625	-0.097	0	-0.149	9.668	-0.136	-0.315	-0.262	0.387	1.817
1626	-0.093	-0.082	-0.128	9.661	0.022	-0.29	-0.225	-1.477	1.731
1627	-0.088	-0.022	-0.114	9.657	0.181	-0.258	-0.205	0.574	1.704
1628	-0.083	-0.005	-0.11	9.657	0.341	-0.225	-0.201	0.264	1.676
1629	-0.079	-0.001	-0.121	9.659	0.499	-0.195	-0.209	1.193	1.684
1630	-0.075	-0.204	-0.14	9.666	0.654	-0.174	-0.226	0.856	1.664
1631	-0.07	-0.063	-0.163	9.676	0.804	-0.165	-0.248	-0.713	1.66
1632	-0.066	-0.014	-0.184	9.69	0.947	-0.169	-0.272	-2.415	1.661
1633	-0.062	-0.002	-0.194	9.707	1.082	-0.186	-0.297	0.285	1.69
1634	-0.058	0	-0.196	9.728	1.208	-0.214	-0.322	0.488	1.681
1635	-0.054	0	-0.189	9.753	1.324	-0.25	-0.348	1.404	1.685
1636	-0.05	0	-0.177	9.78	1.428	-0.29	-0.373	0.223	1.653
1637	-0.047	0	-0.163	9.811	1.519	-0.333	-0.4	-1.019	1.657
1638	-0.043	0	-0.154	9.844	1.597	-0.376	-0.426	-0.998	1.66
1639	-0.041	0	-0.154	9.879	1.661	-0.417	-0.453	0.573	1.64
1640	-0.038	-0.44	-0.161	9.916	1.711	-0.454	-0.478	0.995	1.647
1641	-0.036	-3.138	-0.173	9.954	1.746	-0.485	-0.5	-0.189	1.64
1642	-0.033	-2.018	-0.189	9.993	1.767	-0.508	-0.52	0.542	1.612
1643	-0.031	-0.724	-0.201	10.032	1.773	-0.518	-0.536	0.074	1.614
1644	-0.03	-0.256	-0.208	10.071	1.764	-0.516	-0.547	0.167	1.613
1645	-0.029	-0.532	-0.21	10.109	1.742	-0.498	-0.552	-1.775	1.61
1646	-0.027	-0.146	-0.205	10.146	1.705	-0.468	-0.551	0.557	1.612
1647	-0.026	-0.033	-0.198	10.181	1.656	-0.426	-0.543	1.34	1.607
1648	-0.026	-0.005	-0.189	10.214	1.595	-0.377	-0.527	-2.14	1.612
1649	-0.025	0	-0.184	10.244	1.523	-0.326	-0.503	0.274	1.609
1650	-0.024	0	-0.184	10.271	1.44	-0.276	-0.47	0.059	1.605
1651	-0.024	0	-0.189	10.295	1.348	-0.231	-0.428	2.332	1.602
1652	-0.024	0	-0.196	10.315	1.248	-0.191	-0.382	0.349	1.572
1653	-0.024	0	-0.205	10.332	1.141	-0.156	-0.332	-1.129	1.554
1654	-0.024	0	-0.212	10.344	1.028	-0.124	-0.285	-2.918	1.539
1655	-0.024	0	-0.217	10.353	0.911	-0.095	-0.245	0.807	1.532
1656	-0.024	0	-0.217	10.357	0.791	-0.066	-0.215	1.773	1.523
1657	-0.024	0	-0.215	10.357	0.669	-0.038	-0.198	-0.446	1.581
1658	-0.024	0	-0.21	10.354	0.546	-0.014	-0.192	-0.272	1.573
1659	-0.025	0	-0.207	10.346	0.424	0.003	-0.196	-0.505	1.594
1660	-0.025	0	-0.205	10.334	0.304	0.011	-0.204	0.265	1.538
1661	-0.025	0	-0.205	10.319	0.186	0.005	-0.212	1.125	1.498
1662	-0.026	-0.261	-0.208	10.301	0.073	-0.013	-0.216	0.485	1.516
1663	-0.026	-0.082	-0.214	10.28	-0.036	-0.044	-0.214	-0.048	1.521
1664	-0.027	-0.018	-0.217	10.256	-0.138	-0.082	-0.206	-0.824	1.568
1665	-0.027	-0.003	-0.221	10.23	-0.234	-0.124	-0.197	0.49	1.618
1666	-0.027	0	-0.224	10.203	-0.322	-0.163	-0.19	0.144	1.58
1667	-0.028	-0.341	-0.224	10.173	-0.401	-0.197	-0.19	-0.528	1.52
1668	-0.028	-0.951	-0.224	10.143	-0.472	-0.223	-0.2	-0.85	1.496
1669	-0.029	-0.222	-0.224	10.112	-0.534	-0.242	-0.22	0.09	1.49
1670	-0.029	-0.05	-0.224	10.08	-0.586	-0.255	-0.248	-1.346	1.491
1671	-0.03	-0.002	-0.224	10.048	-0.628	-0.267	-0.279	0.93	1.419
1672	-0.03	0	-0.226	10.017	-0.661	-0.278	-0.31	0.555	1.399
1673	-0.03	-1.391	-0.228	9.986	-0.683	-0.292	-0.336	-0.209	1.461
1674	-0.031	-2.568	-0.229	9.956	-0.696	-0.305	-0.356	1.485	1.48
1675	-0.031	-0.971	-0.229	9.927	-0.699	-0.317	-0.37	-0.573	1.505
1676	-0.031	-0.357	-0.229	9.899	-0.693	-0.323	-0.38	-1.312	1.492
1677	-0.031	-0.131	-0.229	9.873	-0.678	-0.321	-0.386	0.547	1.516
1678	-0.031	-0.015	-0.229	9.848	-0.656	-0.31	-0.389	0.593	1.555
1679	-0.031	0	-0.231	9.825	-0.625	-0.293	-0.39	-1.207	1.516
1680	-0.031	-0.418	-0.233	9.803	-0.588	-0.271	-0.386	1.686	1.501
1681	-0.031	-0.366	-0.235	9.782	-0.545	-0.248	-0.375	-0.621	1.533
1682	-0.031	-0.134	-0.236	9.763	-0.497	-0.228	-0.358	-0.228	1.553
1683	-0.031	-0.05	-0.236	9.746	-0.445	-0.213	-0.336	2.222	1.533
1684	-0.031	-0.017	-0.238	9.73	-0.39	-0.201	-0.312	-0.365	1.568
1685	-0.03	0	-0.236	9.714	-0.333	-0.19	-0.292	-2.772	1.552
1686	-0.03	-0.119	-0.235	9.7	-0.275	-0.179	-0.282	-0.762	1.571
1687	-0.03	-0.067	-0.233	9.687	-0.217	-0.166	-0.283	1.599	1.565
1688	-0.03	-0.039	-0.231	9.675	-0.16	-0.153	-0.296	0.269	1.592
1689	-0.029	-0.012	-0.231	9.663	-0.105	-0.143	-0.318	0.364	1.614
1690	-0.029	-0.003	-0.231	9.652	-0.053	-0.142	-0.343	-0.407	1.593
1691	-0.029	0	-0.233	9.641	-0.005	-0.152	-0.365	-1.183	1.614
1692	-0.028	0	-0.233	9.63	0.038	-0.178	-0.379	1.152	1.637
1693	-0.029	0	-0.235	9.619	0.076	-0.218	-0.385	0.327	1.632
1694	-0.028	-2.108	-0.233	9.609	0.108	-0.266	-0.384	0.406	1.639
1695	-0.028	-3.163	-0.233	9.598	0.134	-0.317	-0.38	0.94	1.631
1696	-0.028	-3.416	-0.231	9.588	0.152	-0.36	-0.378	-1.366	1.62
1697	-0.028	-1.508	-0.229	9.577	0.163	-0.39	-0.383	-0.247	1.636
1698	-0.028	-0.653	-0.229	9.567	0.167	-0.403	-0.394	-1.228	1.666
1699	-0.027	-0.181	-0.228	9.557	0.164	-0.398	-0.409	0.45	1.671
1700	-0.027	-0.082	-0.228	9.548	0.153	-0.307	-0.429	0.114	1.678
1701	-0.027	-0.01	-0.226	9.539	0.135	-0.288	-0.418	1.401	1.678
1702	-0.027	-0.04	-0.226	9.531	0.111	-0.273	-0.395	1.219	1.708
1703	-0.027	-0.009	-0.222	9.524	0.081	-0.264	-0.362	-1.238	1.731
1704	-0.026	-0.11	-0.221	9.518	0.045	-0.26	-0.327	-0.993	1.723
1705	-0.026	-0.031	-0.219	9.514	0.005	-0.26	-0.294	-0.099	1.718
1706	-0.025	-0.089	-0.217	9.511	-0.038	-0.258	-0.268	0.877	1.707
1707	-0.025	-0.023	-0.219	9.51	-0.085	-0.25	-0.252	0.017	1.668
1708	-0.025	-0.005	-0.215	9.512	-0.133	-0.233	-0.244	-1.19	1.697
1709	-0.024	-0.001	-0.215	9.516	-0.182	-0.205	-0.244	-0.655	1.716
1710	-0.023	0	-0.215	9.523	-0.231	-0.169	-0.246	1.148	1.767
1711	-0.022	0	-0.215	9.532	-0.278	-0.13	-0.248	0.132	1.773
1712	-0.022	0	-0.214	9.545	-0.322	-0.097	-0.248	0.462	1.745
1713	-0.021	0	-0.21	9.56	-0.363	-0.074	-0.244	0.237	1.721
1714	-0.02	0	-0.208	9.579	-0.399	-0.069	-0.24	0.146	1.702
1715	-0.018	-0.014	-0.205	9.601	-0.431	-0.08	-0.237	-0.376	1.709
1716	-0.017	-0.003	-0.2	9.626	-0.455	-0.106	-0.241	-0.867	1.74
1717	-0.016	-0.001	-0.193	9.653	-0.474	-0.14	-0.252	-0.992	1.746
1718	-0.015	0	-0.184	9.684	-0.484	-0.173	-0.272	0.462	1.742
1719	-0.013	0	-0.187	9.717	-0.487	-0.199	-0.297	0.659	1.741
1720	-0.011	-0.103	-0.166	9.752	-0.482	-0.212	-0.324	1.266	1.738
1721	-0.009	-0.029	-0.166	9.789	-0.47	-0.209	-0.347	-0.157	1.782
1722	-0.007	-0.007	-0.168	9.828	-0.449	-0.193	-0.359	-1.111	1.78
1723	-0.005	-0.051	-0.175	9.868	-0.42	-0.167	-0.358	0.792	1.736
1724	-0.003	-0.012	-0.18	9.909	-0.385	-0.137	-0.34	-1.114	1.727
1725	-0.001	-0.003	-0.168	9.95	-0.343	-0.111	-0.307	-0.896	1.707
1726	0.002	0	-0.163	9.99	-0.295	-0.091	-0.262	2.162	1.777
1727	0.005	0	-0.14	10.03	-0.242	-0.08	-0.211	1.563	1.798
1728	0.007	0	-0.13	10.069	-0.186	-0.076	-0.161	-0.622	1.785
1729	0.009	0	-0.107	10.106	-0.127	-0.076	-0.119	-1.697	1.772
1730	0.011	0	-0.13	10.14	-0.066	-0.076	-0.09	-0.463	1.76
1731	0.013	-0.489	-0.105	10.172	-0.006	-0.074	-0.076	0.024	1.739
1732	0.015	-0.161	-0.154	10.201	0.053	-0.067	-0.078	1.358	1.741
1733	0.017	-0.036	-0.161	10.226	0.109	-0.059	-0.092	-1.15	1.673
1734	0.017	-0.005	-0.175	10.248	0.162	-0.051	-0.114	1.53	1.644
1735	0.018	0	-0.182	10.266	0.208	-0.048	-0.137	-1.377	1.689
1736	0.018	0	-0.165	10.279	0.248	-0.056	-0.157	-0.673	1.687
1737	0.018	0	-0.133	10.288	0.28	-0.077	-0.17	0.244	1.692
1738	0.018	0	-0.147	10.293	0.303	-0.111	-0.176	1.347	1.761
1739	0.017	-0.346	-0.159	10.294	0.316	-0.155	-0.179	-0.899	1.734
1740	0.017	-0.692	-0.133	10.29	0.318	-0.203	-0.183	0.624	1.728
1741	0.016	-0.154	-0.158	10.282	0.309	-0.247	-0.193	0.35	1.713
1742	0.015	-0.034	-0.13	10.271	0.287	-0.279	-0.213	-1.597	1.722
1743	0.014	-0.001	-0.151	10.256	0.254	-0.293	-0.243	0.06	1.752
1744	0.013	0	-0.172	10.238	0.208	-0.286	-0.281	-0.881	1.797
1745	0.012	0	-0.18	10.217	0.149	-0.261	-0.318	0.074	1.879
1746	0.011	0	-0.18	10.194	0.079	-0.221	-0.348	2.484	1.911
1747	0.01	-0.103	-0.18	10.169	-0.003	-0.174	-0.361	2.368	1.876
1748	0.009	-0.029	-0.177	10.143	-0.095	-0.131	-0.353	-3.669	1.847
1749	0.008	-0.007	-0.121	10.117	-0.197	-0.098	-0.323	0.94	1.861
1750	0.007	-0.001	-0.098	10.09	-0.308	-0.081	-0.274	0.162	1.836
1751	0.007	0	-0.102	10.064	-0.426	-0.08	-0.215	0.842	1.849
1752	0.006	0	-0.123	10.038	-0.55	-0.092	-0.156	-1.977	1.854
1753	0.006	0	-0.133	10.014	-0.679	-0.112	-0.108	0.185	1.869
1754	0.006	0	-0.138	9.992	-0.812	-0.132	-0.077	0.696	1.881
1755	0.005	0	-0.152	9.971	-0.945	-0.146	-0.069	-0.017	1.899
1756	0.005	0	-0.161	9.954	-1.079	-0.148	-0.083	-0.52	1.88
1757	0.005	0	-0.161	9.94	-1.211	-0.138	-0.114	-1.306	1.837
1758	0.005	0	-0.145	9.928	-1.34	-0.12	-0.156	0.894	1.809
1759	0.006	0	-0.131	9.92	-1.465	-0.099	-0.2	0.316	1.809
1760	0.007	-0.096	-0.117	9.916	-1.583	-0.083	-0.239	-0.22	1.813
1761	0.008	-0.026	-0.103	9.915	-1.693	-0.076	-0.27	0.816	1.823
1762	0.009	-0.479	-0.089	9.917	-1.794	-0.083	-0.291	1.04	1.816
1763	0.01	-0.149	-0.105	9.923	-1.886	-0.103	-0.303	-1.792	1.783
1764	0.012	-0.033	-0.116	9.932	-1.966	-0.132	-0.307	0.373	1.813
1765	0.013	-0.005	-0.149	9.943	-2.035	-0.163	-0.308	-1.274	1.837
1766	0.015	0	-0.154	9.958	-2.092	-0.19	-0.307	1.483	1.82
1767	0.018	0	-0.145	9.975	-2.136	-0.206	-0.304	0.025	1.818
1768	0.02	0	-0.105	9.994	-2.167	-0.207	-0.3	-0.067	1.912
1769	0.022	0	-0.049	10.015	-2.185	-0.193	-0.292	0.134	1.892
1770	0.025	0	-0.004	10.037	-2.19	-0.165	-0.277	-0.483	1.842
1771	0.028	0	0	10.059	-2.182	-0.13	-0.253	2.232	1.871
1772	0.031	-0.112	-0.018	10.082	-2.162	-0.093	-0.22	-0.842	1.867
1773	0.033	-0.032	-0.042	10.105	-2.13	-0.057	-0.18	-1.918	1.842
1774	0.036	-0.007	-0.088	10.128	-2.088	-0.028	-0.135	-0.136	1.845
1775	0.039	-0.001	-0.109	10.15	-2.035	-0.007	-0.091	1.108	1.903
1776	0.041	0	-0.144	10.17	-1.973	0.007	-0.053	0.503	1.88
1777	0.044	0	-0.142	10.189	-1.903	0.015	-0.027	-0.589	1.748
1778	0.047	-0.107	-0.114	10.207	-1.826	0.017	-0.015	-0.349	1.76
1779	0.049	-0.113	-0.095	10.222	-1.743	0.016	-0.019	0.694	1.766
1780	0.052	-0.029	-0.168	10.236	-1.655	0.011	-0.037	-0.392	1.765
1781	0.055	-0.006	-0.168	10.247	-1.562	0.003	-0.063	0.108	1.763
1782	0.058	-0.001	-0.138	10.255	-1.467	-0.007	-0.092	-1.976	1.733
1783	0.062	-0.177	-0.154	10.262	-1.37	-0.02	-0.12	0.991	1.734
1784	0.066	-0.836	-0.165	10.266	-1.272	-0.034	-0.142	2.631	1.742
1785	0.07	-0.194	-0.159	10.268	-1.174	-0.048	-0.158	-1.099	1.776
1786	0.074	-0.043	-0.142	10.268	-1.076	-0.061	-0.17	-1.456	1.758
1787	0.078	-0.003	-0.089	10.267	-0.98	-0.07	-0.18	1.536	1.799
1788	0.082	-0.213	-0.095	10.263	-0.885	-0.075	-0.192	0.147	1.853
1789	0.087	-0.066	-0.07	10.259	-0.793	-0.078	-0.209	-1.916	1.857
1790	0.091	-0.015	-0.161	10.253	-0.704	-0.079	-0.23	-1.054	1.866
1791	0.096	-0.002	-0.175	10.246	-0.618	-0.079	-0.251	0.434	1.875
1792	0.1	0	-0.165	10.239	-0.535	-0.079	-0.266	1.707	1.866
1793	0.105	0	-0.159	10.231	-0.456	-0.08	-0.27	1.836	1.875
1794	0.109	0	-0.165	10.224	-0.379	-0.08	-0.26	-1.149	1.877
1795	0.113	0	-0.151	10.217	-0.307	-0.078	-0.234	-0.697	1.86
1796	0.118	-0.355	-0.13	10.21	-0.237	-0.072	-0.196	0.23	1.867
1797	0.122	-0.114	-0.133	10.204	-0.171	-0.059	-0.152	0.645	1.921
1798	0.126	-0.025	-0.144	10.2	-0.108	-0.041	-0.112	-1.868	1.858
1799	0.131	-0.004	-0.149	10.196	-0.047	-0.02	-0.081	1.329	1.755
1800	0.134	0	-0.151	10.193	0.011	0.002	-0.13	-0.011	1.678
1801	0.138	-0.246	-0.151	10.192	0.066	0.001	-0.129	-1.139	1.586
1802	0.141	-0.077	-0.107	10.193	0.119	-0.005	-0.13	0.489	1.561
1803	0.145	-0.017	-0.116	10.194	0.17	-0.021	-0.133	0.483	1.537
1804	0.148	-0.369	-0.142	10.197	0.218	-0.05	-0.138	1.152	1.506
1805	0.151	-0.112	-0.145	10.201	0.264	-0.092	-0.146	-1.165	1.437
1806	0.153	-0.025	-0.147	10.207	0.308	-0.146	-0.159	-0.615	1.398
1807	0.156	-0.003	-0.154	10.213	0.349	-0.208	-0.178	0.9	1.421
1808	0.158	0	-0.17	10.22	0.388	-0.273	-0.207	-0.908	1.465
1809	0.16	-3.95	-0.175	10.228	0.424	-0.335	-0.245	-0.506	1.434
1810	0.162	-3.606	-0.179	10.237	0.457	-0.387	-0.293	0.591	1.429
1811	0.163	-1.337	-0.182	10.246	0.487	-0.427	-0.346	1.109	1.462
1812	0.164	-0.492	-0.186	10.255	0.512	-0.45	-0.4	-0.611	1.464
1813	0.165	-0.174	-0.184	10.264	0.534	-0.458	-0.448	-1.4	1.461
1814	0.166	0	-0.179	10.273	0.551	-0.454	-0.482	0.009	1.464
1815	0.166	-3.977	-0.179	10.281	0.563	-0.441	-0.497	0.6	1.457
1816	0.166	-7.284	-0.173	10.289	0.569	-0.423	-0.49	2.362	1.429
1817	0.166	-3.871	-0.159	10.297	0.57	-0.405	-0.462	0.644	1.44
1818	0.166	-1.464	-0.159	10.304	0.564	-0.389	-0.418	-1.222	1.453
1819	0.165	-0.539	-0.166	10.31	0.552	-0.374	-0.366	-0.863	1.448
1820	0.165	-0.063	-0.168	10.315	0.534	-0.359	-0.317	-1.245	1.415
1821	0.165	0	-0.175	10.32	0.508	-0.341	-0.278	1.978	1.396
1822	0.165	0	-0.179	10.323	0.476	-0.319	-0.256	-1.175	1.401
1823	0.165	0	-0.177	10.327	0.437	-0.293	-0.255	-0.861	1.43
1824	0.165	0	-0.173	10.329	0.391	-0.265	-0.272	-0.951	1.433
1825	0.166	0	-0.166	10.331	0.338	-0.239	-0.303	1.336	1.435
1826	0.167	0	-0.151	10.333	0.28	-0.221	-0.341	0.277	1.411
1827	0.168	0	-0.137	10.334	0.216	-0.215	-0.378	0.186	1.395
1828	0.169	0	-0.112	10.335	0.147	-0.225	-0.409	1.441	1.336
1829	0.171	0	-0.102	10.336	0.073	-0.252	-0.431	-0.912	1.307
1830	0.172	0	-0.098	10.337	-0.003	-0.291	-0.445	-0.019	1.304
1831	0.174	-0.198	-0.091	10.339	-0.083	-0.335	-0.454	-1.445	1.246
1832	0.176	-1.966	-0.102	10.341	-0.164	-0.377	-0.462	0.311	1.239
1833	0.178	-0.968	-0.123	10.343	-0.245	-0.407	-0.474	1.8	1.217
1834	0.18	-0.356	-0.133	10.346	-0.327	-0.42	-0.492	-0.613	1.205
1835	0.183	-2.541	-0.131	10.35	-0.406	-0.413	-0.516	-0.334	1.26
1836	0.185	-2.312	-0.109	10.355	-0.482	-0.39	-0.543	-0.5	1.319
1837	0.188	-0.836	-0.046	10.36	-0.555	-0.354	-0.566	0.172	1.298
1838	0.192	-0.308	-0.026	10.366	-0.622	-0.315	-0.578	0.182	1.234
1839	0.195	-0.111	-0.032	10.373	-0.684	-0.279	-0.574	1.375	1.233
1840	0.2	-0.076	-0.053	10.38	-0.738	-0.255	-0.55	1.014	1.279
1841	0.204	-0.02	-0.06	10.388	-0.784	-0.244	-0.508	-1.515	1.409
1842	0.209	-0.005	-0.081	10.397	-0.821	-0.245	-0.452	-1.912	1.361
1843	0.215	-0.083	-0.093	10.406	-0.849	-0.254	-0.39	0.085	1.359
1844	0.22	-0.022	-0.107	10.415	-0.867	-0.263	-0.331	1.911	1.363
1845	0.225	-0.005	-0.121	10.424	-0.874	-0.267	-0.285	-0.213	1.343
1846	0.229	-0.113	-0.116	10.433	-0.87	-0.26	-0.257	0.212	1.279
1847	0.234	-0.032	-0.13	10.441	-0.855	-0.24	-0.248	-1.947	1.371
1848	0.237	-0.007	-0.165	10.45	-0.83	-0.207	-0.257	-0.494	1.373
1849	0.24	-0.001	-0.091	10.457	-0.793	-0.168	-0.276	1.743	1.415
1850	0.244	0	-0.065	10.464	-0.747	-0.138	-0.263	1.373	1.439
1851	0.246	0	-0.064	10.469	-0.69	-0.106	-0.258	-2.192	1.475
1852	0.247	0	-0.078	10.474	-0.625	-0.088	-0.253	0.084	1.542
1853	0.248	0	-0.097	10.477	-0.551	-0.088	-0.246	1.535	1.539
1854	0.248	-0.189	-0.119	10.479	-0.47	-0.107	-0.24	0.508	1.551
1855	0.248	-0.08	-0.133	10.48	-0.383	-0.142	-0.234	-1.242	1.557
1856	0.249	-0.018	-0.132	10.479	-0.29	-0.186	-0.227	-0.072	1.582
1857	0.249	-0.003	-0.113	10.477	-0.194	-0.234	-0.219	-1.196	1.598
1858	0.25	0	-0.079	10.473	-0.094	-0.277	-0.205	1.913	1.606
1859	0.251	0	-0.041	10.468	0.007	-0.307	-0.185	-0.208	1.657
1860	0.252	-0.05	-0.029	10.462	0.109	-0.32	-0.156	-0.034	1.7
1861	0.257	-0.035	-0.049	10.454	0.209	-0.313	-0.121	-0.461	1.712
1862	0.26	-1.076	-0.075	10.445	0.307	-0.286	-0.083	1.299	1.726
1863	0.263	-0.668	-0.09	10.436	0.403	-0.243	-0.049	-1.555	1.674
1864	0.266	-0.246	-0.101	10.425	0.494	-0.191	-0.023	-1.832	1.647
1865	0.27	-0.09	-0.116	10.414	0.579	-0.14	-0.012	0.022	1.707
1866	0.273	-0.028	-0.127	10.403	0.659	-0.097	-0.017	1.395	1.783
1867	0.276	0	-0.137	10.391	0.732	-0.071	-0.033	0.398	1.78
1868	0.281	0	-0.109	10.379	0.797	-0.065	-0.057	0.554	1.743
1869	0.284	0	-0.067	10.367	0.854	-0.078	-0.079	1.744	1.75
1870	0.289	0	-0.026	10.355	0.904	-0.101	-0.092	-0.657	1.714
1871	0.294	0	-0.036	10.344	0.945	-0.124	-0.091	-1.744	1.723
1872	0.297	-0.025	-0.044	10.333	0.977	-0.136	-0.076	0.038	1.669
1873	0.302	-0.163	-0.079	10.323	1.002	-0.129	-0.05	-0.006	1.654
1874	0.307	-0.038	-0.102	10.314	1.018	-0.103	-0.022	-0.087	1.632
1875	0.312	-0.194	-0.128	10.306	1.027	-0.061	0.001	-0.15	1.621
1876	0.315	-0.057	-0.137	10.299	1.029	-0.017	0.011	0.099	1.613
1877	0.32	-0.012	-0.137	10.293	1.025	0.015	0.004	0.544	1.68
1878	0.332	-0.002	-0.142	10.288	1.015	0.025	-0.019	1.775	1.611
1879	0.344	0	-0.138	10.284	1	0.006	-0.054	-1.302	1.695
1880	0.359	0	-0.112	10.281	0.981	-0.036	-0.096	-1.643	1.712
1881	0.371	0	-0.087	10.28	0.959	-0.091	-0.136	0.19	1.751
1882	0.383	0	-0.083	10.28	0.935	-0.145	-0.17	0.458	1.797
1883	0.394	-0.41	-0.074	10.282	0.91	-0.183	-0.196	-0.57	1.778
1884	0.403	-3.132	-0.092	10.284	0.884	-0.198	-0.214	0.84	1.815
1885	0.411	-1.456	-0.111	10.288	0.859	-0.191	-0.227	1.691	1.745
1886	0.422	-0.905	-0.14	10.294	0.835	-0.17	-0.239	-0.657	1.747
1887	0.427	-0.315	-0.147	10.3	0.813	-0.148	-0.253	-2.015	1.697
1888	0.43	-0.075	-0.154	10.308	0.793	-0.139	-0.267	0.906	1.687
1889	0.433	-0.004	-0.159	10.317	0.777	-0.15	-0.28	0.403	1.672
1890	0.438	-0.087	-0.152	10.327	0.764	-0.179	-0.288	-0.347	1.685
1891	0.443	-0.024	-0.108	10.338	0.756	-0.217	-0.286	1.696	1.676
1892	0.449	-0.072	-0.091	10.35	0.751	-0.25	-0.274	0.17	1.599
1893	0.449	-0.018	-0.067	10.364	0.751	-0.264	-0.251	-1.576	1.536
1894	0.452	-0.004	-0.05	10.378	0.756	-0.25	-0.224	-1.058	1.533
1895	0.454	0	-0.07	10.393	0.765	-0.21	-0.198	0.611	1.531
1896	0.457	0	-0.102	10.41	0.778	-0.152	-0.184	-0.905	1.489
1897	0.459	0	-0.127	10.427	0.795	-0.091	-0.186	1.236	1.444
1898	0.46	-0.138	-0.131	10.445	0.815	-0.044	-0.208	1.147	1.463
1899	0.469	-0.041	-0.14	10.463	0.839	-0.024	-0.25	-1.024	1.483
1900	0.478	-0.009	-0.146	10.483	0.865	-0.036	-0.304	-0.048	1.546
1901	0.489	-0.001	-0.159	10.502	0.893	-0.079	-0.364	0.474	1.559
1902	0.499	-0.084	-0.158	10.522	0.922	-0.14	-0.42	-2.025	1.538
1903	0.509	-1.384	-0.121	10.543	0.952	-0.206	-0.467	1.746	1.571
1904	0.521	-0.76	-0.074	10.563	0.981	-0.264	-0.502	-2.409	1.533
1905	0.533	-0.28	-0.107	10.583	1.01	-0.305	-0.526	1.102	1.571
1906	0.543	-0.103	-0.073	10.603	1.037	-0.324	-0.541	0.763	1.602
1907	0.553	-0.254	-0.093	10.622	1.063	-0.324	-0.552	1.277	1.58
1908	0.566	-0.126	-0.081	10.641	1.085	-0.312	-0.562	0.441	1.536
1909	0.576	-0.028	-0.101	10.658	1.104	-0.295	-0.571	-0.058	1.532
1910	0.587	-0.005	-0.124	10.674	1.119	-0.279	-0.576	-1.815	1.525
1911	0.598	0	-0.139	10.689	1.129	-0.269	-0.574	-0.982	1.549
1912	0.609	-0.619	-0.147	10.702	1.135	-0.264	-0.564	0.784	1.564
1913	0.617	-0.573	-0.144	10.713	1.135	-0.264	-0.542	-0.186	1.554
1914	0.623	-0.127	-0.132	10.722	1.13	-0.267	-0.511	1.151	1.566
1915	0.63	-0.027	-0.079	10.729	1.12	-0.271	-0.474	1.106	1.577
1916	0.641	-0.171	-0.042	10.733	1.103	-0.275	-0.436	-0.057	1.622
1917	0.652	-0.051	-0.016	10.735	1.08	-0.277	-0.401	-0.905	1.668
1918	0.663	-0.011	-0.023	10.733	1.052	-0.276	-0.371	-1.828	1.704
1919	0.671	-0.002	-0.063	10.729	1.017	-0.271	-0.346	0.684	1.657
1920	0.682	0	-0.091	10.722	0.977	-0.258	-0.325	1.404	1.615
1921	0.691	-0.103	-0.11	10.712	0.931	-0.236	-0.304	0.461	1.629
1922	0.702	-0.029	-0.13	10.699	0.88	-0.202	-0.282	-0.819	1.66
1923	0.713	-0.007	-0.125	10.684	0.824	-0.157	-0.258	-0.129	1.701
1924	0.724	-0.228	-0.119	10.666	0.763	-0.104	-0.235	0.652	1.728
1925	0.735	-0.097	-0.084	10.645	0.697	-0.046	-0.215	-2.262	1.681
1926	0.747	-0.022	-0.066	10.623	0.626	0.011	-0.201	1.012	1.629
1927	0.759	-0.004	-0.034	10.598	0.552	0.06	-0.194	0.771	1.598
1928	0.769	0	-0.055	10.572	0.474	0.098	-0.195	0.217	1.623
1929	0.782	-0.049	-0.062	10.544	0.392	0.12	-0.198	-0.855	1.65
1930	0.792	-0.041	-0.066	10.516	0.307	0.128	-0.199	0.157	1.629
1931	0.804	-0.123	-0.087	10.487	0.22	0.126	-0.195	0.015	1.637
1932	0.813	-0.195	-0.106	10.458	0.129	0.119	-0.182	1.325	1.648
1933	0.827	-0.053	-0.127	10.43	0.037	0.115	-0.16	0.416	1.693
1934	0.837	-0.011	-0.107	10.402	-0.058	0.121	-0.132	-2.694	1.71
1935	0.847	-0.001	-0.069	10.376	-0.155	0.139	-0.101	1.04	1.682
1936	0.858	0	-0.001	10.351	-0.253	0.172	-0.069	-0.552	1.63
1937	0.87	0	-0.013	10.329	-0.353	0.215	-0.039	0.43	1.636
1938	0.879	0	-0.024	10.308	-0.454	0.262	-0.012	0.931	1.639
1939	0.888	0	-0.027	10.291	-0.556	0.304	0.013	-1.74	1.643
1940	0.891	0	-0.038	10.276	-0.659	0.331	0.038	-1.08	1.659
1941	0.89	0	-0.052	10.264	-0.762	0.338	0.063	1.902	1.685
1942	0.888	0	-0.07	10.256	-0.865	0.322	0.086	1.221	1.699
1943	0.888	0	-0.097	10.251	-0.968	0.283	0.108	-0.93	1.736
1944	0.886	0	-0.092	10.25	-1.07	0.229	0.125	0.311	1.698
1945	0.89	0	-0.045	10.252	-1.171	0.169	0.134	0.431	1.647
1946	0.895	0	-0.028	10.256	-1.27	0.112	0.135	-1.302	1.63
1947	0.901	0	0.014	10.264	-1.367	0.066	0.127	0.489	1.578
1948	0.907	0	0.037	10.275	-1.462	0.038	0.111	-0.124	1.573
1949	0.918	0	0.02	10.287	-1.553	0.027	0.091	1.261	1.597
1950	0.93	0	-0.022	10.302	-1.64	0.031	0.069	-0.624	1.603
1951	0.943	0	-0.064	10.317	-1.722	0.046	0.048	-0.97	1.531
1952	0.954	0	-0.065	10.334	-1.799	0.065	0.032	1.412	1.551
1953	0.967	0	-0.09	10.351	-1.87	0.084	0.021	0.024	1.55
1954	0.983	0	-0.085	10.367	-1.933	0.099	0.018	-0.871	1.584
1955	0.997	0	-0.064	10.383	-1.989	0.109	0.024	-0.112	1.59
1956	1.011	-0.096	0.03	10.397	-2.036	0.115	0.038	-1.526	1.603
1957	1.028	-0.026	0.092	10.408	-2.074	0.117	0.058	0.52	1.574
1958	1.042	-0.006	0.086	10.417	-2.102	0.116	0.082	1.804	1.57
1959	1.064	-0.001	0.043	10.422	-2.119	0.111	0.105	-0.855	1.56
1960	1.086	0	0.024	10.422	-2.124	0.104	0.122	0.345	1.583
1961	1.103	0	-0.039	10.418	-2.118	0.094	0.132	-0.873	1.583
1962	1.122	0	-0.069	10.409	-2.098	0.082	0.131	0.934	1.493
1963	1.141	-0.8	-0.078	10.394	-2.066	0.071	0.121	-0.626	1.447
1964	1.157	-1.099	-0.077	10.372	-2.021	0.061	0.103	-0.944	1.423
1965	1.175	-0.603	-0.071	10.345	-1.961	0.052	0.08	1.418	1.438
1966	1.206	-0.206	-0.039	10.31	-1.889	0.043	0.057	-0.163	1.389
1967	1.225	-0.069	-0.005	10.269	-1.802	0.033	0.036	-0.693	1.374
1968	1.245	-0.011	0.004	10.221	-1.702	0.019	0.018	0.478	1.372
1969	1.274	0	0.019	10.167	-1.589	-0.001	0.002	0.957	1.299
1970	1.304	0	0.018	10.106	-1.463	-0.026	-0.012	0.288	1.307
1971	1.327	0	-0.032	10.038	-1.325	-0.054	-0.026	-1.466	1.3
1972	1.354	0	-0.015	9.964	-1.175	-0.081	-0.041	-0.588	1.312
1973	1.394	0	-0.06	9.885	-1.014	-0.101	-0.056	2.052	1.306
1974	1.417	-0.005	-0.072	9.801	-0.844	-0.111	-0.071	-1.747	1.358
1975	1.445	-0.489	-0.106	9.713	-0.664	-0.11	-0.084	1.212	1.426
1976	1.462	-0.3	-0.087	9.62	-0.476	-0.098	-0.092	-0.094	1.436
1977	1.501	-0.11	-0.054	9.525	-0.282	-0.079	-0.097	-1.576	1.433
1978	1.538	-0.041	0.024	9.427	-0.082	-0.057	-0.097	0.27	1.444
1979	1.575	-0.013	0.087	9.328	0.123	-0.037	-0.095	1.87	1.421
1980	1.613	0	0.089	9.229	0.331	-0.018	-0.091	-0.827	1.35
1981	1.647	0	0.097	9.13	0.54	-0.001	-0.087	-0.856	1.364
1982	1.677	-0.952	0.026	9.032	0.751	0.016	-0.083	-0.565	1.356
1983	1.702	-1.576	0.01	8.937	0.961	0.034	-0.079	1.653	1.282
1984	1.739	-0.591	-0.058	8.844	1.169	0.054	-0.073	0.203	1.255
1985	1.769	-0.218	-0.087	8.756	1.375	0.071	-0.063	-0.089	1.251
1986	1.8	-0.08	-0.088	8.673	1.576	0.082	-0.049	-0.409
1987	1.831	-0.007	-0.061	8.595	1.773	0.084	-0.029	1.672
1988	1.879	0	-0.01	8.524	1.964	0.075	-0.006	-0.73
1989	1.913	0	0.089	8.459	2.148	0.057	0.02	-1.475
1990	1.937	0	0.072	8.403	2.325	0.039	0.046	-0.998
1991	1.966	-0.741	0.054	8.355	2.494	0.029	0.07	-0.109
1992	1.981	-2.623	0.028	8.315	2.654	0.037	0.09	1.379
1993	1.994	-1.068	-0.02	8.285	2.806	0.067	0.105	1.873
1994	2.019	-0.393	-0.06	8.264	2.949	0.121	0.116	-1.652
1995	2.057	-0.144	-0.077	8.253	3.082	0.191	0.125	0.531
1996	2.087	-0.027	-0.092			0.321	0.146	-0.758
1997	2.104	0	-0.07			0.352	0.15	-0.393
1998	2.152	0	-0.007			0.383	0.163	0.977
1999	2.188	0	0.043			0.413	0.185	1.434
2000	2.209	0	0.095			0.443	0.216	-1.019

## Sheet: AA index
Year	PDA reconstruction	Goosse2012	LMRv2	BCC-CSM1	CCSM4	FGOALS-s2	GISS-E2-R	IPSL-CM5A-LR	MPI-ESM-P	CSIRO Mk3L-1-2	FGOALS-g1	HadCM3	Multimodel mean
1015	1.842	2.847	1.95	2.452	2.159	2.064	2.396	1.725	2.076	2.296	1.794	2.018	2.109
1016	1.83	2.779	1.95	2.517	2.163	2.089	2.363	1.75	2.098	2.423	1.854	1.995	2.139
1017	1.854	2.785	1.954	2.465	2.224	2.085	2.356	1.803	2.088	2.164	1.847	2.026	2.118
1018	1.886	2.655	1.935	2.472	2.344	2.001	2.215	1.764	2.065	2.036	1.899	1.962	2.084
1019	1.931	2.657	1.889	2.47	2.373	2.009	2.138	1.871	2.135	1.983	1.9	1.876	2.084
1020	1.934	2.668	1.944	2.461	2.365	2.037	2.103	1.879	2.144	1.86	1.904	1.902	2.073
1021	1.931	2.701	1.946	2.505	2.362	2.019	2.072	1.886	2.119	1.983	1.848	1.969	2.085
1022	1.908	2.699	1.948	2.542	2.377	2.118	2.071	1.856	2.135	2.173	1.867	1.98	2.124
1023	1.906	2.83	1.921	2.549	2.39	2.254	2.174	1.759	2.118	2.204	1.859	2.001	2.145
1024	1.957	2.755	1.944	2.542	2.35	2.275	2.176	1.746	2.12	2.251	1.815	1.97	2.138
1025	1.976	2.759	1.961	2.427	2.366	2.273	2.171	1.828	2.114	2.2	1.826	1.919	2.125
1026	1.969	2.764	1.992	2.516	2.385	2.287	2.126	1.831	2.12	2.151	1.782	1.95	2.128
1027	1.996	2.755	1.978	2.595	2.395	2.382	2.054	1.821	2.14	2.079	1.795	1.955	2.135
1028	2.011	2.736	1.987	2.538	2.405	2.396	2.018	1.822	2.199	2.013	1.863	1.949	2.134
1029	2.016	2.706	2.06	2.53	2.405	2.326	2.022	1.817	2.177	2.018	1.885	1.998	2.131
1030	2.009	2.664	2.05	2.548	2.401	2.327	2.019	1.809	2.102	2.016	1.88	2.02	2.125
1031	2.04	2.621	2.083	2.568	2.512	2.318	1.987	1.771	2.163	2.016	1.921	2.02	2.142
1032	2.038	2.663	2.147	2.561	2.448	2.278	1.996	1.766	2.183	2.042	1.93	2.102	2.145
1033	2.038	2.677	2.152	2.557	2.474	2.158	2.01	1.769	2.251	2.039	1.818	2.157	2.137
1034	2.075	2.701	2.167	2.58	2.432	2.154	2.095	1.694	2.229	2.143	1.819	2.164	2.146
1035	2.056	2.739	2.19	2.582	2.396	2.036	2.111	1.686	2.187	2.164	1.712	2.148	2.114
1036	2.057	2.693	2.177	2.73	2.397	2.054	2.107	1.693	2.165	2.225	1.674	2.041	2.121
1037	2.049	2.699	2.171	2.719	2.322	2.109	2.153	1.682	2.19	2.214	1.657	1.871	2.102
1038	2.087	2.688	2.245	2.734	2.351	2.171	2.165	1.686	2.191	2.245	1.78	1.818	2.127
1039	2.088	2.643	2.248	2.719	2.355	2.204	2.125	1.676	2.191	2.271	1.847	1.766	2.128
1040	2.096	2.654	2.241	2.63	2.314	2.297	2.11	1.744	2.165	2.307	1.878	1.722	2.13
1041	2.096	2.584	2.298	2.613	2.307	2.306	1.988	1.789	2.188	2.353	1.873	1.744	2.129
1042	2.079	2.551	2.282	2.621	2.276	2.306	1.956	1.811	2.166	2.422	1.922	1.76	2.138
1043	2.087	2.505	2.284	2.727	2.275	2.309	1.926	1.837	2.159	2.592	1.912	1.693	2.159
1044	2.104	2.516	2.279	2.704	2.238	2.332	1.891	1.815	2.127	2.614	1.918	1.669	2.145
1045	2.1	2.543	2.292	2.695	2.264	2.362	1.956	1.82	2.143	2.641	1.95	1.698	2.17
1046	2.046	2.505	2.295	2.715	2.187	2.353	1.961	1.919	2.126	2.65	2.002	1.693	2.178
1047	2.055	2.503	2.251	2.736	2.162	2.364	1.931	1.943	2.105	2.606	1.958	1.714	2.169
1048	2.071	2.504	2.252	2.741	2.129	2.367	1.935	1.958	2.111	2.631	1.994	1.736	2.178
1049	2.052	2.521	2.273	2.765	2.099	2.438	1.925	1.922	2.129	2.619	2.087	1.755	2.193
1050	2.017	2.478	2.337	2.767	2.09	2.522	1.949	1.848	2.097	2.622	2.068	1.761	2.192
1051	2.023	2.463	2.328	2.781	2.098	2.526	1.961	1.862	2.101	2.601	2.072	1.747	2.194
1052	2.026	2.475	2.339	2.719	2.14	2.525	1.978	1.883	2.12	2.603	2.091	1.708	2.196
1053	2.065	2.479	2.319	2.695	2.135	2.537	2.056	1.888	2.122	2.553	2.086	1.693	2.196
1054	2.073	2.405	2.317	2.693	2.127	2.53	2.016	1.913	2.12	2.538	2.111	1.651	2.189
1055	2.08	2.498	2.315	2.736	2.234	2.507	2.026	1.932	2.131	2.496	2.177	1.631	2.208
1056	2.085	2.517	2.303	2.792	2.202	2.486	2.031	1.891	2.137	2.492	2.194	1.636	2.207
1057	2.073	2.517	2.276	2.73	2.21	2.435	2.12	1.873	2.146	2.515	2.194	1.651	2.208
1058	2.078	2.584	2.275	2.625	2.24	2.374	2.213	1.888	2.126	2.569	2.163	1.68	2.209
1059	2.026	2.562	2.249	2.656	2.237	2.311	2.327	1.9	2.119	2.567	2.133	1.711	2.218
1060	2.031	2.538	2.184	2.66	2.231	2.3	2.322	1.912	2.143	2.554	2.129	1.681	2.215
1061	2.039	2.528	2.206	2.649	2.25	2.321	2.306	1.913	2.24	2.569	2.148	1.696	2.232
1062	2.11	2.526	2.207	2.673	2.387	2.365	2.292	1.947	2.254	2.562	2.148	1.763	2.266
1063	2.087	2.523	2.18	2.676	2.439	2.347	2.261	1.914	2.241	2.568	2.137	1.678	2.251
1064	2.094	2.536	2.171	2.671	2.42	2.33	2.303	1.932	2.218	2.577	2.303	1.673	2.27
1065	2.088	2.526	2.173	2.679	2.411	2.299	2.376	1.99	2.229	2.573	2.332	1.58	2.274
1066	2.114	2.525	2.18	2.674	2.443	2.322	2.369	2.003	2.156	2.405	2.349	1.59	2.257
1067	2.075	2.529	2.223	2.63	2.437	2.264	2.375	2.031	2.159	2.334	2.38	1.601	2.246
1068	2.008	2.503	2.202	2.607	2.452	2.174	2.426	1.98	2.039	2.332	2.4	1.653	2.229
1069	1.893	2.492	2.201	2.535	2.398	2.269	2.398	1.974	1.944	2.284	2.373	1.657	2.204
1070	1.89	2.449	2.108	2.486	2.398	2.279	2.455	2	1.876	2.248	2.397	1.688	2.203
1071	1.867	2.416	2.107	2.521	2.403	2.219	2.475	1.893	1.911	2.242	2.367	1.73	2.196
1072	1.871	2.428	2.06	2.533	2.4	2.202	2.478	1.811	1.884	2.252	2.267	1.768	2.177
1073	1.855	2.472	2.045	2.52	2.408	2.178	2.525	1.734	2.016	2.246	2.244	1.75	2.18
1074	1.854	2.49	2.039	2.444	2.393	2.183	2.591	1.69	2.013	2.154	2.299	1.876	2.183
1075	1.862	2.546	2.039	2.462	2.436	2.182	2.608	1.652	1.996	2.134	2.291	2.007	2.196
1076	1.907	2.539	2.024	2.477	2.421	2.102	2.634	1.657	1.891	2.108	2.267	2.056	2.179
1077	1.936	2.557	2.021	2.492	2.427	2.115	2.629	1.647	1.886	2.154	2.267	2.04	2.184
1078	1.953	2.528	2.036	2.495	2.376	2.048	2.562	1.681	1.868	2.205	2.395	2.032	2.185
1079	1.933	2.524	2.037	2.496	2.372	2.113	2.55	1.704	1.953	2.119	2.326	2.128	2.196
1080	1.924	2.556	2.033	2.474	2.4	2.071	2.58	1.751	1.956	2.159	2.241	2.117	2.194
1081	1.931	2.566	2.035	2.492	2.451	2.061	2.561	1.706	1.922	2.164	2.274	2.201	2.204
1082	1.936	2.604	2.031	2.51	2.496	2.081	2.588	1.682	1.907	2.175	2.28	2.227	2.216
1083	1.903	2.618	2.03	2.532	2.442	2.08	2.603	1.613	1.894	2.196	2.269	2.266	2.211
1084	1.899	2.619	2.01	2.551	2.443	2.105	2.653	1.564	1.896	2.172	2.274	2.277	2.215
1085	1.903	2.608	1.988	2.556	2.435	2.091	2.545	1.697	1.932	2.119	2.199	2.258	2.204
1086	1.912	2.48	1.975	2.518	2.408	2.102	2.535	1.843	1.94	2.115	2.151	2.323	2.215
1087	1.927	2.421	1.989	2.514	2.396	2.188	2.54	1.713	1.921	2.183	2.072	2.314	2.205
1088	1.942	2.398	1.999	2.466	2.388	2.23	2.481	1.718	1.892	2.188	2.14	2.272	2.197
1089	1.929	2.313	2.003	2.494	2.361	2.228	2.497	1.721	1.914	2.132	2.206	2.239	2.199
1090	1.931	2.32	2.004	2.547	2.347	2.218	2.503	1.713	1.916	2.106	2.147	2.267	2.196
1091	1.95	2.338	2.002	2.554	2.325	2.231	2.507	1.718	1.914	2.101	2.131	2.285	2.196
1092	1.919	2.336	2.021	2.543	2.317	2.217	2.454	1.739	1.916	2.082	2.07	2.275	2.179
1093	1.865	2.334	2.003	2.579	2.115	2.216	2.527	1.647	1.903	2.105	2.076	2.193	2.151
1094	1.879	2.341	2.01	2.537	1.996	2.232	2.495	1.743	1.917	2.174	2.095	2.242	2.159
1095	1.891	2.37	1.999	2.551	2.046	2.238	2.451	1.689	2.015	2.279	2.098	2.278	2.183
1096	1.913	2.399	1.992	2.514	2.013	2.255	2.331	1.707	2.054	2.332	2.098	2.273	2.175
1097	1.922	2.428	2	2.497	2.04	2.312	2.38	1.706	2.113	2.499	2.032	2.298	2.209
1098	1.951	2.435	1.998	2.481	2.087	2.459	2.453	1.69	2.066	2.593	2.005	2.326	2.24
1099	1.939	2.423	1.991	2.502	2.159	2.563	2.392	1.785	2.103	2.563	2.029	2.282	2.264
1100	1.979	2.421	1.98	2.486	2.236	2.511	2.387	1.876	2.165	2.597	1.993	2.312	2.285
1101	1.993	2.415	2.008	2.549	2.263	2.515	2.291	1.932	2.188	2.612	1.96	2.306	2.291
1102	2.02	2.401	2.006	2.459	2.256	2.492	2.408	2.171	2.13	2.552	2.008	2.267	2.305
1103	2.053	2.435	2.018	2.482	2.244	2.532	2.322	2.2	2.134	2.439	2.103	2.244	2.3
1104	2.069	2.504	2.013	2.481	2.234	2.476	2.268	2.143	2.101	2.294	2.109	2.178	2.254
1105	2.064	2.59	2.018	2.554	2.23	2.512	2.278	2.145	2.034	2.247	2.058	2.156	2.246
1106	2.046	2.599	2.019	2.55	2.175	2.524	2.379	2.156	2.019	2.17	2.06	2.12	2.239
1107	2.051	2.665	2.002	2.516	2.155	2.477	2.278	2.138	2.071	2.38	2.038	2.091	2.238
1108	2.038	2.705	2.003	2.487	2.16	2.398	2.29	2.133	2.1	2.37	2.003	2.133	2.23
1109	2.042	2.691	1.984	2.337	2.247	2.443	2.3	2.123	2.181	2.365	1.93	2.168	2.233
1110	2.05	2.692	1.992	2.314	2.279	2.432	2.264	2.117	2.046	2.549	1.967	2.173	2.238
1111	2.084	2.668	1.996	2.324	2.31	2.439	2.276	2.145	2.053	2.637	1.985	2.18	2.261
1112	2.123	2.669	2.006	2.3	2.332	2.477	2.279	2.33	2.13	2.61	1.976	2.147	2.287
1113	2.112	2.677	1.991	2.255	2.339	2.521	2.261	2.399	2.102	2.608	1.994	2.142	2.291
1114	2.124	2.693	1.991	2.297	2.426	2.519	2.21	2.442	2.01	2.657	2.015	2.108	2.298
1115	2.119	2.651	1.998	2.305	2.445	2.502	2.026	2.507	2.023	2.699	2.037	2.123	2.296
1116	2.107	2.628	1.993	2.312	2.485	2.671	2.063	2.421	2.012	2.753	2.07	2.116	2.323
1117	2.1	2.622	1.998	2.286	2.447	2.664	2.067	2.331	1.984	2.779	1.99	2.071	2.291
1118	2.095	2.607	1.989	2.287	2.473	2.588	2.047	2.496	1.995	2.682	1.998	2.095	2.296
1119	2.082	2.581	1.994	2.322	2.458	2.416	2.089	2.489	1.981	2.669	1.951	2.162	2.282
1120	2.051	2.578	1.98	2.269	2.516	2.354	2.09	2.398	2.007	2.736	1.944	2.148	2.274
1121	2.04	2.578	1.968	2.305	2.462	2.34	2.129	2.44	1.979	2.742	1.993	2.06	2.272
1122	1.98	2.554	1.988	2.273	2.516	2.285	2.163	2.43	1.973	2.747	1.991	2.03	2.268
1123	1.974	2.502	1.944	2.243	2.516	2.329	2.336	2.26	2.083	2.711	1.992	2.03	2.278
1124	1.951	2.562	1.936	2.129	2.592	2.343	2.333	2.22	2.118	2.703	1.984	2.013	2.271
1125	1.993	2.556	1.933	2.236	2.531	2.227	2.522	2.247	2.141	2.639	1.972	2.007	2.28
1126	1.964	2.531	1.961	2.236	2.496	2.264	2.498	2.229	2.189	2.676	1.988	1.985	2.285
1127	1.951	2.535	1.979	2.445	2.486	2.245	2.474	2.202	2.21	2.662	1.958	1.979	2.296
1128	1.919	2.521	1.959	2.399	2.455	2.254	2.467	2.168	2.286	2.591	1.983	1.988	2.288
1129	1.771	2.513	1.948	2.403	2.42	2.243	2.414	2.139	2.28	2.412	1.995	2.031	2.26
1130	1.772	2.537	1.959	2.197	2.405	2.296	2.581	2.208	2.287	2.269	1.99	2.033	2.252
1131	1.782	2.545	1.943	2.239	2.502	2.263	2.587	2.217	2.26	1.941	2	2.013	2.225
1132	1.784	2.527	1.954	2.239	2.557	2.048	2.586	2.084	2.239	1.987	2.001	2.038	2.198
1133	1.802	2.585	1.989	2.281	2.555	2.073	2.497	1.825	2.282	2.067	1.957	2.062	2.178
1134	1.819	2.635	1.989	2.266	2.613	2.09	2.6	1.752	2.3	1.958	1.956	2.01	2.172
1135	1.842	2.617	2.003	2.235	2.625	2.149	2.812	1.795	2.271	2.037	1.925	2.03	2.209
1136	1.842	2.578	2.035	2.28	2.618	2.131	2.821	1.762	2.298	1.896	1.932	2.131	2.208
1137	1.899	2.541	2.029	2.28	2.614	2.061	2.804	1.774	2.276	1.93	1.872	2.171	2.198
1138	1.889	2.486	2.131	2.262	2.634	2.174	2.797	1.811	2.238	1.919	1.875	2.134	2.205
1139	1.871	2.466	2.124	2.274	2.622	2.263	2.78	1.799	2.181	2.02	1.894	2.104	2.215
1140	1.953	2.466	2.134	2.4	2.633	2.292	2.777	1.801	2.101	2.138	1.91	2.055	2.234
1141	1.966	2.442	2.074	2.432	2.614	2.308	2.778	1.826	2.101	2.232	1.871	2.092	2.25
1142	1.931	2.424	2.044	2.419	2.577	2.303	2.788	1.82	2.055	2.27	1.834	2.123	2.243
1143	1.915	2.437	2.03	2.408	2.525	2.275	2.862	1.827	2	2.413	1.822	2.153	2.254
1144	1.723	2.408	2.051	2.412	2.507	2.272	2.916	1.784	1.984	2.566	1.79	2.232	2.274
1145	1.706	2.419	1.972	2.383	2.496	2.213	2.861	1.82	2.021	2.619	1.722	2.331	2.274
1146	1.713	2.425	1.942	2.411	2.421	2.118	2.807	1.833	2.044	2.555	1.717	2.369	2.253
1147	1.706	2.428	1.926	2.399	2.35	2.022	2.775	1.841	2.023	2.607	1.67	2.342	2.225
1148	1.682	2.431	1.915	2.374	2.353	2.023	2.814	1.845	2.044	2.588	1.833	2.278	2.239
1149	1.746	2.425	1.891	2.351	2.356	2.063	2.8	1.826	2.245	2.545	1.821	2.29	2.255
1150	1.705	2.44	1.911	2.368	2.367	1.97	2.72	1.83	2.283	2.517	1.985	2.298	2.26
1151	1.652	2.451	1.878	2.348	2.362	1.966	2.599	1.898	2.227	2.553	2.009	2.27	2.248
1152	1.648	2.464	1.868	2.269	2.412	1.956	2.464	1.88	2.182	2.064	2.008	2.319	2.173
1153	1.681	2.432	1.852	2.406	2.386	2.019	2.354	1.831	2.185	1.864	1.992	2.314	2.15
1154	1.674	2.32	1.861	2.422	2.376	2.069	2.325	1.86	2.076	1.928	2.014	2.33	2.156
1155	1.658	2.276	1.862	2.374	2.359	2.069	2.194	1.913	2.044	1.89	2.018	2.332	2.133
1156	1.694	2.3	1.856	2.35	2.326	2.076	2.007	1.947	1.928	1.865	2.037	2.289	2.092
1157	1.704	2.299	1.863	2.365	2.292	2.041	1.972	1.946	1.824	1.851	2.02	2.249	2.062
1158	1.704	2.346	1.885	2.292	2.29	2.042	1.961	1.935	1.782	1.862	1.998	2.236	2.044
1159	1.706	2.229	1.914	2.412	2.323	2.02	1.955	1.945	1.756	1.86	2.021	2.221	2.057
1160	1.724	2.303	1.917	2.362	2.328	2.014	1.952	2.026	1.739	1.868	2.041	2.129	2.051
1161	1.728	2.282	1.919	2.436	2.153	1.881	1.807	1.966	1.78	1.886	2.027	2.129	2.007
1162	1.735	2.255	1.92	2.209	1.436	1.737	1.769	1.59	1.78	1.912	1.977	2.149	1.84
1163	1.739	2.27	1.922	2.203	1.456	1.737	1.788	1.464	1.784	1.909	1.969	2.179	1.832
1164	1.752	2.271	1.924	2.28	1.493	1.674	1.742	1.447	1.738	1.876	1.973	2.156	1.82
1165	1.819	2.286	1.943	2.272	1.487	1.636	1.682	1.464	1.75	1.89	1.978	2.195	1.817
1166	1.808	2.279	1.983	2.291	1.486	1.645	1.828	1.442	1.69	1.876	2.031	2.162	1.828
1167	1.846	2.267	1.984	2.262	1.487	1.603	1.814	1.45	1.7	1.902	1.997	2.096	1.812
1168	1.803	2.245	2.021	2.247	1.493	1.632	1.835	1.452	1.703	1.92	2.086	2.067	1.826
1169	1.815	2.262	1.981	2.251	1.528	1.642	1.851	1.421	1.721	1.933	2.115	2.156	1.846
1170	1.859	2.27	1.995	2.299	1.617	1.725	1.829	1.412	1.712	1.974	2.117	2.178	1.874
1171	1.843	2.248	2.014	2.252	1.637	1.703	1.763	1.407	1.702	1.985	2.108	2.24	1.866
1172	1.864	2.245	2.011	2.225	1.721	1.782	1.747	1.371	1.722	1.969	2.131	2.185	1.873
1173	1.865	2.275	1.999	2.164	1.744	1.827	1.798	1.347	1.721	1.983	2.149	2.139	1.875
1174	1.876	2.253	1.992	2.117	1.748	1.775	1.877	1.351	1.69	1.975	2.134	2.206	1.875
1175	1.909	2.241	1.983	2.116	1.754	1.829	2.134	1.36	1.651	1.976	2.153	2.3	1.919
1176	1.907	2.219	1.985	2.112	1.787	1.799	2.241	1.353	1.805	1.979	2.154	2.277	1.945
1177	1.89	2.233	1.987	2.116	1.767	1.797	2.276	1.34	1.842	1.985	2.281	2.192	1.955
1178	1.875	2.244	1.974	2.152	1.737	1.786	2.28	1.377	1.957	1.952	2.311	2.157	1.968
1179	1.881	2.278	1.96	2.286	1.738	1.833	2.289	1.4	2.025	1.927	2.308	2.214	2.002
1180	1.834	2.262	1.963	2.346	1.779	1.759	2.377	1.419	1.912	1.928	2.319	2.129	1.996
1181	1.872	2.246	1.922	2.366	1.792	1.814	2.335	1.423	1.734	1.924	2.265	1.825	1.942
1182	1.874	2.32	1.953	2.433	1.783	1.813	2.254	1.422	1.713	1.931	2.235	1.847	1.937
1183	1.876	2.299	1.959	2.448	1.782	1.779	2.212	1.41	1.709	1.984	2.312	1.735	1.93
1184	1.881	2.319	1.964	2.497	1.778	1.732	2.212	1.412	1.787	2.048	2.333	1.765	1.952
1185	1.858	2.419	1.966	2.573	1.799	1.714	2.234	1.412	1.865	2.012	2.33	1.826	1.974
1186	1.843	2.421	2.003	2.656	1.807	1.68	2.292	1.419	1.861	2.044	2.342	1.805	1.99
1187	1.835	2.414	1.989	2.717	1.861	1.704	2.312	1.404	1.956	2.066	2.286	1.812	2.013
1188	1.852	2.409	2.011	2.648	1.829	1.699	2.325	1.411	2	2.069	2.325	1.845	2.017
1189	1.903	2.341	1.978	2.665	1.83	1.682	2.314	1.407	1.999	2.049	2.317	1.867	2.014
1190	1.867	2.408	1.925	2.622	1.859	1.651	2.368	1.395	1.99	2.044	2.299	1.872	2.011
1191	1.848	2.351	1.889	2.612	1.872	1.638	2.359	1.38	1.972	2.101	2.264	1.871	2.008
1192	1.828	2.384	1.865	2.564	1.874	1.617	2.331	1.333	1.91	2.082	2.266	1.878	1.984
1193	1.82	2.402	1.847	2.676	2.187	1.678	2.343	1.413	1.932	2.079	2.313	1.871	2.055
1194	1.8	2.349	1.844	2.709	2.393	1.863	2.292	1.612	1.987	2.101	2.286	1.848	2.121
1195	1.813	2.372	1.845	2.712	2.451	1.928	2.306	1.822	2.088	2.136	2.319	1.857	2.18
1196	1.773	2.356	1.855	2.683	2.54	1.985	2.307	1.845	2.14	2.2	2.366	1.802	2.208
1197	1.78	2.356	1.819	2.695	2.543	1.984	2.186	2.016	2.027	2.228	2.344	1.795	2.202
1198	1.756	2.33	1.858	2.682	2.184	2.034	2.206	1.977	2.012	2.3	2.386	1.806	2.176
1199	1.744	2.346	1.862	2.468	1.63	1.792	2.24	1.984	2.006	2.342	2.369	1.829	2.073
1200	1.744	2.331	1.849	2.501	1.666	1.767	2.249	2.024	1.983	2.363	2.336	1.795	2.076
1201	1.704	2.298	1.915	2.413	1.65	1.755	2.243	2.051	1.98	2.358	2.365	1.785	2.067
1202	1.684	2.306	1.882	2.437	1.638	1.715	2.257	2.073	1.98	2.421	2.36	1.815	2.077
1203	1.698	2.323	1.855	2.445	1.619	1.698	2.263	2.006	2.033	2.433	2.311	1.807	2.068
1204	1.704	2.3	1.83	2.54	1.627	1.712	2.269	2.014	2.031	2.402	2.305	1.823	2.08
1205	1.602	2.356	1.821	2.583	1.621	1.846	2.289	1.999	1.993	2.396	2.415	1.778	2.102
1206	1.644	2.396	1.807	2.588	1.621	1.802	2.175	1.988	1.959	2.405	2.408	1.636	2.065
1207	1.645	2.446	1.828	2.605	1.604	1.807	2.082	1.997	1.898	2.417	2.395	1.628	2.048
1208	1.644	2.383	1.822	2.56	1.602	1.896	2.035	2.004	1.914	2.392	2.174	1.605	2.02
1209	1.675	2.381	1.84	2.481	1.603	1.844	1.89	1.98	1.971	2.49	2.185	1.666	2.012
1210	1.735	2.366	1.859	2.386	1.61	1.804	1.889	1.997	1.947	2.619	2.109	1.612	1.997
1211	1.932	2.398	1.792	2.383	1.575	1.821	1.834	1.972	1.952	2.635	2.109	1.615	1.988
1212	1.936	2.451	1.959	2.369	1.578	1.725	1.963	1.993	2.011	2.138	2.081	1.934	1.977
1213	1.992	2.344	1.925	2.22	1.566	1.687	1.968	1.976	1.891	1.94	2.105	1.871	1.914
1214	2.027	2.373	1.966	2.241	1.572	1.728	1.47	1.976	1.604	1.921	2.036	1.606	1.795
1215	1.874	2.361	2.029	2.192	1.583	1.774	1.28	2.01	1.289	1.892	2.038	1.244	1.7
1216	1.932	2.258	1.918	2.179	1.542	1.735	1.199	2.016	1.292	1.814	2.065	1.059	1.656
1217	1.911	2.148	1.92	2.19	1.538	1.937	1.195	1.636	1.429	1.63	2.075	0.989	1.624
1218	1.912	2.171	1.928	2.234	1.45	1.986	1.222	1.54	1.473	1.692	1.877	0.948	1.602
1219	1.961	2.163	1.929	2.305	1.468	2.024	1.268	1.509	1.479	1.708	1.833	0.961	1.617
1220	1.944	2.183	1.925	2.308	1.452	2.061	1.272	1.512	1.519	1.698	1.83	1.044	1.633
1221	1.968	2.242	1.926	2.324	1.446	2.133	1.24	1.531	1.523	1.667	1.84	1.129	1.648
1222	1.97	2.263	1.95	2.327	1.473	2.148	1.245	1.561	1.588	1.62	1.877	1.219	1.673
1223	1.977	2.253	1.96	2.337	1.463	2.181	1.278	1.551	1.583	1.564	1.907	1.227	1.677
1224	2.012	2.268	1.956	2.45	1.512	2.275	1.26	1.54	1.593	1.588	1.991	1.241	1.717
1225	2.015	2.284	1.97	2.459	1.517	2.362	1.232	1.564	1.603	1.61	2.038	1.274	1.74
1226	2.015	2.293	1.967	2.451	1.53	2.329	1.21	1.522	1.622	1.617	2.047	1.283	1.735
1227	2.01	2.283	1.966	2.441	1.509	2.43	1.157	1.56	1.672	1.624	2.111	1.27	1.753
1228	2.025	2.25	1.977	2.506	1.534	2.424	1.195	1.554	1.751	1.627	2.103	1.296	1.777
1229	2.023	2.267	1.964	2.518	1.564	2.4	1.167	1.559	1.716	1.629	2.088	1.316	1.773
1230	2.027	2.249	1.946	2.611	1.891	2.55	1.176	1.477	1.715	1.643	2.112	1.35	1.836
1231	2.031	2.256	1.949	2.624	1.938	2.49	1.177	1.468	1.74	1.597	2.138	1.346	1.835
1232	2.024	2.256	1.957	2.621	2.034	2.446	1.204	1.522	1.764	1.59	2.134	1.352	1.852
1233	2.001	2.278	1.963	2.639	2.129	2.425	1.209	1.539	1.793	1.572	2.16	1.316	1.865
1234	1.965	2.266	1.961	2.636	2.184	2.421	1.237	1.578	1.824	1.568	2.168	1.311	1.881
1235	1.971	2.276	1.937	2.577	2.194	2.38	1.251	1.604	1.844	1.633	2.083	1.322	1.876
1236	1.996	2.25	1.916	2.541	2.234	2.412	1.238	1.577	1.844	1.66	2.024	1.351	1.876
1237	1.983	2.247	1.878	2.542	2.234	2.443	1.236	1.689	1.862	1.632	2.022	1.329	1.888
1238	1.992	2.254	1.868	2.537	2.245	2.448	1.274	1.668	1.831	1.7	2.014	1.328	1.894
1239	1.989	2.245	1.852	2.557	2.297	2.492	1.305	1.635	1.803	1.712	2.002	1.389	1.91
1240	1.95	2.279	1.826	2.606	2.343	2.469	1.303	1.621	1.695	1.714	2.004	1.374	1.903
1241	1.934	2.31	1.743	2.633	2.352	2.495	1.327	1.559	1.582	1.704	1.996	1.363	1.89
1242	2.007	2.349	1.751	2.635	2.34	2.493	1.332	1.56	1.605	1.721	1.96	1.365	1.89
1243	1.914	1.927	1.718	2.537	1.315	1.976	1.275	1.342	1.1	1.513	1.948	1.268	1.586
1244	1.911	1.783	1.759	2.114	1.332	1.434	1.282	1.327	1.128	1.387	1.956	1.277	1.471
1245	1.913	1.76	1.758	2.063	1.376	1.354	1.301	1.317	1.121	1.342	2.018	1.31	1.467
1246	2.011	1.761	1.743	2.036	1.381	1.373	1.361	1.358	1.112	1.326	2.028	1.352	1.481
1247	2.013	1.763	1.796	2.072	1.416	1.377	1.397	1.375	1.124	1.367	1.984	1.351	1.496
1248	2.028	1.767	1.792	2.071	1.431	1.385	1.387	1.4	1.134	1.384	1.976	1.346	1.502
1249	2.022	1.761	1.791	2.03	1.442	1.384	1.38	1.423	1.136	1.39	2.058	1.354	1.511
1250	2.002	1.76	1.805	1.982	1.443	1.398	1.372	1.426	1.136	1.373	2.044	1.353	1.503
1251	2.008	1.754	1.833	1.976	1.449	1.403	1.369	1.425	1.14	1.372	2.125	1.35	1.512
1252	1.993	1.738	1.855	1.962	1.451	1.394	1.37	1.417	1.139	1.403	2.233	1.354	1.525
1253	1.995	1.729	1.868	1.956	1.445	1.37	1.37	1.402	1.159	1.4	2.22	1.343	1.518
1254	2.003	1.729	1.901	1.957	1.445	1.368	1.377	1.398	1.185	1.42	2.204	1.338	1.521
1255	1.991	1.731	1.966	1.879	1.435	1.35	1.382	1.401	1.25	1.382	2.182	1.337	1.511
1256	1.97	1.733	1.968	1.841	1.433	1.266	1.383	1.4	1.252	1.375	2.179	1.343	1.497
1257	1.97	1.732	1.947	1.845	1.414	1.228	1.39	1.393	1.265	1.416	2.189	1.363	1.5
1258	1.968	1.735	1.952	1.832	1.404	1.221	1.397	1.393	1.274	1.433	2.159	1.359	1.497
1259	1.964	1.741	1.967	1.75	1.395	1.21	1.396	1.396	1.306	1.429	2.194	1.351	1.492
1260	1.956	1.737	1.974	1.723	1.395	1.214	1.402	1.395	1.343	1.419	2.182	1.35	1.491
1261	1.956	1.755	2.015	1.687	1.382	1.223	1.401	1.407	1.351	1.427	2.152	1.339	1.485
1262	1.971	1.754	2.047	1.707	1.378	1.255	1.405	1.402	1.358	1.473	2.022	1.336	1.482
1263	1.973	1.756	2.061	1.7	1.387	1.269	1.398	1.4	1.36	1.483	2.02	1.331	1.483
1264	1.967	1.75	2.027	1.713	1.374	1.267	1.405	1.397	1.366	1.474	1.969	1.319	1.476
1265	1.985	1.752	2.021	1.707	1.368	1.333	1.396	1.411	1.36	1.522	1.976	1.329	1.489
1266	1.979	1.738	1.999	1.717	1.355	1.337	1.388	1.396	1.354	1.489	2.047	1.338	1.491
1267	1.987	1.741	1.98	1.713	1.364	1.362	1.393	1.4	1.355	1.457	2.044	1.34	1.492
1268	1.981	1.743	2	1.719	1.37	1.368	1.394	1.365	1.358	1.468	2.084	1.334	1.496
1269	1.971	1.74	1.989	1.71	1.345	1.391	1.366	1.384	1.352	1.435	2.091	1.318	1.488
1270	1.967	1.739	1.969	1.78	1.344	1.394	1.345	1.38	1.352	1.454	2.073	1.27	1.488
1271	2.01	1.721	1.968	1.777	1.335	1.384	1.35	1.391	1.352	1.476	2.06	1.268	1.488
1272	2.013	1.689	2.011	1.731	1.313	1.396	1.312	1.374	1.366	1.495	2.059	1.285	1.481
1273	1.845	1.663	1.994	1.687	1.323	1.386	1.299	1.365	1.382	1.509	2.004	1.263	1.469
1274	1.914	1.721	1.979	1.687	1.374	1.446	1.357	1.431	1.454	1.663	2.008	1.358	1.531
1275	1.878	1.986	1.95	1.948	1.534	1.816	1.442	1.517	1.53	1.95	2.012	1.547	1.7
1276	1.903	2.16	1.929	2.02	1.607	2.078	1.587	1.554	1.582	2.022	2.003	1.682	1.793
1277	1.911	2.2	1.945	2.069	1.702	2.279	1.519	1.492	1.632	2.021	1.984	1.735	1.826
1278	1.901	2.189	1.933	2.026	1.846	2.408	1.435	1.446	1.62	1.91	2.055	1.779	1.836
1279	1.831	2.22	1.927	2.069	1.82	2.516	1.455	1.435	1.655	1.865	2.04	1.779	1.848
1280	1.822	2.227	1.913	2.055	1.756	2.586	1.462	1.4	1.636	1.705	2.048	1.777	1.825
1281	1.816	2.227	1.926	2.05	1.748	2.551	1.471	1.409	1.641	1.668	2.04	1.801	1.82
1282	1.764	2.237	1.919	2.061	1.76	2.709	1.486	1.425	1.62	1.685	1.965	1.8	1.835
1283	1.735	2.236	1.921	2.03	1.729	2.722	1.492	1.408	1.609	1.627	1.84	1.761	1.802
1284	1.769	2.228	1.917	1.951	1.724	2.718	1.529	1.381	1.614	1.634	1.844	1.733	1.792
1285	1.726	2.252	1.898	1.927	1.799	2.745	1.488	1.37	1.615	1.679	1.843	1.729	1.799
1286	1.755	2.247	1.844	1.905	1.854	2.759	1.486	1.371	1.598	1.835	1.806	1.74	1.817
1287	1.78	2.257	1.851	1.892	1.849	2.738	1.473	1.384	1.622	1.805	1.859	1.755	1.82
1288	1.755	2.259	1.9	1.862	1.846	2.731	1.484	1.339	1.622	1.727	1.87	1.722	1.8
1289	1.75	2.265	1.9	1.866	1.889	2.742	1.488	1.316	1.614	1.748	1.879	1.75	1.81
1290	1.709	2.282	1.904	1.899	1.852	2.713	1.502	1.316	1.593	1.76	1.926	1.779	1.816
1291	1.732	2.286	1.948	1.887	1.844	2.737	1.531	1.348	1.588	1.877	1.956	1.781	1.839
1292	1.794	2.254	1.946	1.963	1.851	2.685	1.532	1.36	1.592	1.927	1.955	1.767	1.848
1293	1.84	2.255	1.964	2	1.893	2.606	1.531	1.38	1.577	1.932	2.018	1.753	1.854
1294	1.799	2.255	1.946	2.053	1.901	2.503	1.542	1.375	1.573	1.921	2.076	1.737	1.853
1295	1.744	2.277	1.93	2.068	1.873	2.459	1.539	1.393	1.566	1.927	2.162	1.731	1.858
1296	1.732	2.291	1.938	2.068	1.833	2.386	1.544	1.419	1.559	1.786	2.168	1.72	1.831
1297	1.728	2.296	1.902	2.059	1.795	2.344	1.564	1.452	1.565	1.765	2.159	1.696	1.822
1298	1.713	2.305	1.906	2.062	1.787	2.355	1.582	1.451	1.564	1.791	2.179	1.705	1.831
1299	1.717	2.322	1.84	2.073	1.803	2.36	1.594	1.422	1.558	1.795	2.203	1.746	1.839
1300	1.783	2.322	1.804	2.097	1.833	2.349	1.591	1.439	1.551	2.083	2.225	1.754	1.88
1301	1.853	2.318	1.792	2.024	2.126	2.331	1.587	1.481	1.544	2.162	2.229	1.755	1.915
1302	1.861	2.378	1.795	2.038	2.345	2.225	1.633	1.482	1.568	2.213	2.234	1.793	1.948
1303	1.957	2.496	1.771	2.045	2.369	2.232	1.754	1.612	1.749	2.275	2.256	1.833	2.014
1304	1.978	2.577	1.788	2.078	2.512	2.251	1.913	1.697	1.871	2.344	2.258	1.859	2.087
1305	1.989	2.589	1.791	2.175	2.558	2.247	2.061	1.787	2.027	2.304	2.272	1.916	2.15
1306	1.968	2.643	1.849	2.297	2.719	2.196	2.131	1.908	2.493	2.33	2.269	1.954	2.255
1307	1.917	2.67	1.873	2.367	2.776	2.312	2.218	1.989	2.538	2.321	2.241	2.01	2.308
1308	1.916	2.672	1.844	2.363	2.798	2.304	2.344	2.073	2.474	2.303	2.243	2.095	2.333
1309	1.919	2.672	1.863	2.376	2.633	2.312	2.365	2.1	2.479	2.269	2.232	2.354	2.347
1310	1.931	2.665	1.914	2.389	2.608	2.388	2.375	2.116	2.518	2.18	2.208	2.445	2.359
1311	1.925	2.706	1.929	2.499	2.614	2.362	2.369	2.14	2.474	2.134	2.196	2.533	2.369
1312	1.926	2.687	1.892	2.531	2.608	2.358	2.378	2.105	2.339	2.346	2.115	2.474	2.362
1313	2.032	2.588	1.879	2.528	2.593	2.322	2.385	2.066	2.307	2.494	2.146	2.341	2.354
1314	2.04	2.516	1.87	2.579	2.387	2.222	2.387	2.041	2.32	2.392	2.125	2.359	2.312
1315	1.952	2.482	1.883	2.687	2.233	2.14	2.421	2.009	2.346	2.433	2.13	2.442	2.316
1316	1.962	2.489	1.853	2.604	2.157	2.071	2.149	2.012	2.322	2.43	2.129	2.473	2.261
1317	1.933	2.491	1.896	2.41	2.007	2.067	2.043	2.093	2.307	2.361	2.142	2.411	2.205
1318	1.921	2.481	1.875	2.477	1.965	2.075	1.985	2.149	2.316	2.357	2.138	2.425	2.21
1319	1.938	2.483	1.864	2.385	1.97	2.065	1.934	2.123	2.262	2.35	2.079	2.419	2.176
1320	1.922	2.491	1.866	2.345	1.903	2.083	1.933	2.082	2.259	2.334	2.096	2.388	2.158
1321	1.867	2.44	1.844	2.274	1.908	2.092	1.97	2.076	2.266	2.336	2.026	2.372	2.147
1322	1.875	2.391	1.801	2.258	1.978	2.103	1.949	2.076	2.256	2.36	2.012	2.351	2.149
1323	1.799	2.289	1.796	2.245	1.984	2.11	1.982	2.156	2.257	2.365	1.959	2.304	2.151
1324	1.786	2.235	1.768	2.243	1.898	2.114	1.989	2.153	2.267	2.346	1.925	2.291	2.136
1325	1.787	2.239	1.711	2.225	1.934	2.17	1.932	2.274	2.238	2.365	1.913	2.299	2.15
1326	1.841	2.167	1.707	2.224	1.941	2.239	1.928	2.062	2.242	2.192	1.86	2.346	2.115
1327	1.889	2.138	1.729	2.235	1.858	2.281	1.932	2.247	2.286	2.134	1.851	2.35	2.13
1328	1.879	2.122	1.762	2.26	1.839	2.253	1.917	2.286	2.171	2.115	1.831	2.315	2.11
1329	1.918	2.115	1.762	2.288	1.8	2.191	1.881	2.313	2.124	2.084	1.895	2.301	2.097
1330	1.881	1.962	1.794	2.26	1.823	2.213	1.833	2.312	2.155	2.044	1.826	2.262	2.081
1331	1.848	1.852	1.789	2.254	1.826	2.243	1.825	2.331	2.117	2.056	1.829	2.239	2.08
1332	1.781	1.81	1.76	2.256	1.821	2.236	1.841	2.319	2.117	2.06	1.798	2.232	2.076
1333	1.738	1.779	1.726	2.27	1.896	2.325	1.852	2.189	2.108	2.062	1.771	2.221	2.077
1334	1.661	1.779	1.688	2.273	1.913	2.397	1.912	2.037	2.125	2.132	1.689	2.241	2.08
1335	1.657	1.793	1.67	2.266	1.913	2.295	1.98	1.983	2.1	2.208	1.752	2.3	2.089
1336	1.69	1.79	1.659	2.257	1.901	2.353	1.95	2.001	2.172	2.256	1.729	2.339	2.106
1337	1.675	1.886	1.647	2.109	1.887	2.448	1.922	1.974	2.181	2.291	1.724	2.359	2.099
1338	1.641	1.891	1.629	2.086	1.877	2.443	1.924	1.943	2.182	2.292	1.718	2.428	2.099
1339	1.624	1.954	1.591	2.046	1.864	2.463	1.921	1.894	2.201	2.305	1.691	2.43	2.091
1340	1.602	1.97	1.574	2.098	1.876	2.5	1.901	1.805	2.136	2.358	1.747	2.386	2.09
1341	1.627	1.967	1.529	2.081	1.848	2.43	1.918	1.787	2.078	2.365	1.813	2.345	2.074
1342	1.68	1.973	1.551	2.171	1.749	2.506	1.915	1.779	2.085	2.459	1.798	2.31	2.086
1343	1.734	1.975	1.593	2.212	1.791	2.525	1.858	1.794	2.105	2.501	1.886	2.277	2.105
1344	1.693	1.947	1.622	2.223	1.793	2.507	1.851	1.832	2.123	2.38	1.895	2.272	2.097
1345	1.686	1.954	1.701	2.244	1.87	2.578	1.862	1.832	2.114	2.411	1.9	2.271	2.12
1346	1.665	1.939	1.722	2.268	1.921	2.622	1.732	1.833	2.138	2.371	1.874	2.266	2.114
1347	1.674	1.92	1.726	2.275	1.904	2.635	1.894	1.805	2.093	2.352	1.859	2.216	2.115
1348	1.674	1.931	1.763	2.289	1.919	2.635	1.97	1.79	2.052	2.341	1.858	2.189	2.116
1349	1.725	1.917	1.789	2.261	1.976	2.604	2.068	1.796	2.042	2.419	1.879	2.108	2.128
1350	1.758	1.937	1.896	2.323	1.992	2.578	2.194	1.811	2.092	2.447	1.89	2.085	2.157
1351	1.779	1.936	1.971	2.363	1.982	2.54	2.286	1.728	2.094	2.463	1.899	2.073	2.159
1352	1.786	1.93	1.948	2.459	1.97	2.435	2.289	1.615	2.06	2.447	1.947	2.069	2.143
1353	1.757	1.925	1.94	2.474	1.92	2.452	2.353	1.599	2.024	2.434	1.959	2.069	2.143
1354	1.737	1.905	1.88	2.496	1.925	2.501	2.29	1.522	2.166	2.435	1.929	2.057	2.147
1355	1.715	1.882	1.862	2.526	1.968	2.409	2.268	1.592	2.144	2.456	1.914	2.045	2.147
1356	1.72	1.855	1.86	2.629	1.983	2.41	2.3	1.659	2.169	2.477	1.922	2.007	2.173
1357	1.724	1.849	1.846	2.63	2.005	2.405	2.244	1.657	2.167	2.54	1.938	1.97	2.173
1358	1.736	1.845	1.831	2.616	2.095	2.226	2.206	1.666	2.178	2.568	1.916	1.963	2.159
1359	1.742	1.838	1.825	2.589	2.115	2.222	2.299	1.615	2.183	2.585	1.886	1.96	2.162
1360	1.715	1.829	1.818	2.555	2.163	2.243	2.474	1.585	2.178	2.649	1.836	1.965	2.183
1361	1.679	1.897	1.786	2.577	2.166	2.218	2.379	1.612	2.15	2.618	1.822	1.903	2.161
1362	1.643	2.018	1.762	2.59	2.169	2.219	2.421	1.6	2.199	2.576	1.86	1.808	2.16
1363	1.613	2.075	1.748	2.641	2.176	2.289	2.482	1.518	2.225	2.577	1.951	1.775	2.182
1364	1.554	2.124	1.737	2.607	2.122	2.34	2.522	1.562	2.279	2.578	1.98	1.742	2.192
1365	1.538	2.148	1.734	2.59	2.243	2.336	2.41	1.63	2.261	2.463	1.934	1.81	2.186
1366	1.5	2.182	1.718	2.591	2.257	2.603	2.347	1.612	2.247	2.259	1.907	1.812	2.182
1367	1.465	2.26	1.676	2.606	2.303	2.614	2.401	1.577	2.097	2.215	1.964	1.779	2.173
1368	1.436	2.262	1.658	2.667	2.348	2.745	2.427	1.582	2.128	2.243	1.956	1.742	2.204
1369	1.461	2.281	1.645	2.682	2.361	2.644	2.365	1.608	2.093	2.221	1.941	1.874	2.199
1370	1.482	2.334	1.635	2.69	2.359	2.637	2.424	1.622	2.08	2.206	1.994	1.848	2.207
1371	1.56	2.407	1.663	2.659	2.37	2.635	2.3	1.623	2.1	2.175	2.017	1.908	2.199
1372	1.577	2.535	1.677	2.681	2.418	2.738	2.301	1.623	2.073	2.186	1.981	1.908	2.212
1373	1.595	2.576	1.71	2.634	2.464	2.846	2.216	1.572	2.059	2.186	1.988	1.929	2.21
1374	1.668	2.619	1.727	2.642	2.555	2.885	2.474	1.571	2.16	2.187	2.014	1.954	2.271
1375	1.669	2.655	1.811	2.629	2.54	2.86	2.487	1.571	2.186	2.185	1.996	1.985	2.271
1376	1.708	2.697	1.84	2.662	2.516	2.835	2.457	1.51	2.194	2.206	2.023	1.986	2.265
1377	1.764	2.695	1.867	2.785	2.515	2.798	2.412	1.536	2.154	2.221	1.981	1.983	2.265
1378	1.75	2.682	1.917	2.805	2.525	2.741	2.427	1.575	2.249	2.295	1.977	1.976	2.286
1379	1.803	2.665	1.961	2.92	2.522	2.647	2.586	1.597	2.252	2.422	1.983	1.971	2.322
1380	1.809	2.666	2.03	2.904	2.473	2.688	2.617	1.582	2.295	2.432	1.941	2.051	2.331
1381	1.842	2.652	2.033	2.865	2.411	2.688	2.643	1.57	2.247	2.466	2.102	2.07	2.34
1382	1.862	2.672	2.071	2.874	2.415	2.664	2.664	1.6	2.278	2.452	2.114	2.069	2.348
1383	1.887	2.697	2.139	2.822	2.49	2.718	2.707	1.621	2.213	2.424	2.118	1.991	2.345
1384	1.873	2.644	2.23	2.806	2.526	2.619	2.68	1.628	2.237	2.435	2.071	1.981	2.331
1385	1.874	2.654	2.2	2.805	2.493	2.485	2.711	1.769	2.049	2.46	2.128	1.982	2.32
1386	1.83	2.623	2.232	2.776	2.481	2.467	2.726	1.714	2.068	2.477	2.133	1.997	2.315
1387	1.85	2.553	2.236	2.753	2.549	2.471	2.73	1.641	1.976	2.423	2.115	1.962	2.291
1388	1.814	2.454	2.289	2.673	2.494	2.337	2.733	1.647	1.924	2.421	2.153	1.905	2.254
1389	1.793	2.422	2.226	2.641	2.439	2.344	2.815	1.639	1.922	2.41	2.161	1.9	2.252
1390	1.777	2.429	2.188	2.591	2.418	2.344	2.824	1.781	1.92	2.409	2.125	1.959	2.263
1391	1.752	2.417	2.195	2.591	2.417	2.313	2.712	1.816	1.95	2.37	2.157	1.981	2.256
1392	1.753	2.404	2.126	2.589	2.398	2.311	2.724	1.729	1.971	2.374	2.182	2.016	2.255
1393	1.787	2.36	2.094	2.611	2.396	2.303	2.771	1.739	2.008	2.395	2.152	2.021	2.266
1394	1.832	2.325	2.094	2.538	2.398	2.291	2.779	1.719	2.011	2.403	2.14	2.021	2.256
1395	1.846	2.331	2.093	2.548	2.389	2.383	2.865	1.784	2.025	2.345	2.093	2.029	2.273
1396	1.858	2.353	2.05	2.641	2.415	2.369	2.922	1.833	2.02	2.334	2.11	2.01	2.295
1397	1.856	2.393	2.03	2.672	2.391	2.351	2.904	1.862	1.981	2.294	2.133	2.015	2.289
1398	1.87	2.352	1.965	2.738	2.354	2.356	2.863	1.888	1.994	2.261	2.141	2.041	2.293
1399	1.831	2.338	1.921	2.748	2.334	2.194	2.857	1.885	1.847	2.168	2.177	2.069	2.253
1400	1.813	2.343	1.863	2.692	2.348	2.242	2.866	1.976	1.887	2.194	2.168	1.96	2.259
1401	1.814	2.314	1.903	2.677	2.268	2.255	2.71	2.04	1.898	2.182	2.157	2.021	2.245
1402	1.774	2.333	1.904	2.654	2.324	2.33	2.629	2.054	2.017	2.217	2.15	1.982	2.262
1403	1.772	2.298	1.874	2.604	2.342	2.326	2.545	2.098	2.047	2.235	2.208	2.022	2.27
1404	1.775	2.331	1.879	2.61	2.276	2.279	2.487	2.113	2.061	2.226	2.208	2.002	2.251
1405	1.736	2.339	1.881	2.689	2.297	2.218	2.449	2.103	2.016	2.281	2.145	2.033	2.248
1406	1.73	2.341	1.913	2.673	2.297	2.236	2.456	2.08	1.94	2.292	2.274	1.976	2.247
1407	1.735	2.354	1.921	2.722	2.39	2.241	2.39	2.084	1.926	2.295	2.279	2.03	2.262
1408	1.742	2.373	1.902	2.53	2.392	2.283	2.423	2.087	1.936	2.327	2.324	2.022	2.258
1409	1.741	2.368	1.912	2.418	2.411	2.363	2.411	2.021	1.953	2.376	2.293	2.032	2.253
1410	1.765	2.359	1.907	2.461	2.451	2.399	2.401	2.135	1.963	2.427	2.26	1.969	2.274
1411	1.74	2.372	1.916	2.333	2.445	2.401	2.427	2.109	1.977	2.472	2.256	1.983	2.267
1412	1.741	2.356	1.939	2.374	2.459	2.414	2.442	2.152	2.074	2.479	2.036	1.97	2.267
1413	1.733	2.37	1.968	2.422	2.452	2.411	2.413	2.11	2.128	2.509	1.832	1.925	2.245
1414	1.727	2.444	1.932	2.582	2.459	2.409	2.41	2.106	2.332	2.525	1.821	1.959	2.289
1415	1.745	2.389	1.901	2.655	2.478	2.411	2.459	2.084	2.446	2.536	1.853	1.881	2.311
1416	1.741	2.451	1.963	2.714	2.493	2.48	2.477	2	2.448	2.536	1.863	1.751	2.307
1417	1.747	2.452	1.925	2.959	2.512	2.462	2.487	1.948	2.423	2.502	1.877	1.897	2.341
1418	1.749	2.492	1.939	3.026	2.543	2.464	2.463	1.934	2.357	2.522	1.889	1.921	2.347
1419	1.829	2.529	1.929	3.119	2.501	2.558	2.471	1.933	2.357	2.533	1.872	2.009	2.373
1420	1.854	2.552	1.952	3.249	2.523	2.588	2.479	1.951	2.333	2.539	1.788	2.017	2.385
1421	1.829	2.563	1.986	3.27	2.527	2.539	2.44	1.905	2.35	2.548	1.844	2.018	2.382
1422	1.859	2.563	1.95	3.286	2.503	2.574	2.483	1.906	2.294	2.546	1.677	2.068	2.371
1423	1.876	2.597	1.981	3.278	2.559	2.617	2.48	1.938	2.177	2.534	1.68	2.064	2.37
1424	1.904	2.394	1.97	3.156	2.554	2.617	2.409	1.949	2.117	2.486	1.796	1.994	2.342
1425	1.887	2.412	1.954	3.182	2.572	2.512	2.424	1.958	2.115	2.451	2.056	2.01	2.364
1426	1.877	2.396	1.982	3.03	2.599	2.496	2.421	1.98	2.122	2.431	2.09	2.017	2.354
1427	1.9	2.225	2.002	3.016	2.606	2.565	1.874	1.951	2.039	2.423	2.145	2.076	2.299
1428	1.886	2.148	1.991	3.037	2.569	2.567	1.74	1.914	2.071	2.452	2.137	2.122	2.29
1429	1.86	2.088	1.963	3.027	2.567	2.544	1.736	1.82	2.054	2.468	2.101	2.086	2.267
1430	1.925	2.101	1.951	3.051	2.548	2.568	1.733	1.822	2.057	2.502	2.032	2.041	2.262
1431	1.941	2.078	2.015	3.111	2.529	2.598	1.755	1.827	2.043	2.465	2.12	2.067	2.279
1432	1.953	2.079	1.989	3.086	2.657	2.604	1.796	1.823	2.072	2.497	2.152	2.071	2.306
1433	1.942	2.202	1.933	3.104	2.669	2.514	1.777	1.923	1.926	2.511	2.205	2.068	2.3
1434	1.969	2.283	1.978	2.952	2.712	2.477	1.778	1.913	1.851	2.577	2.081	2.06	2.267
1435	1.997	2.294	2.025	2.911	2.722	2.484	1.781	1.912	1.817	2.717	2.078	2.064	2.276
1436	1.983	2.332	2	2.859	2.707	2.453	1.788	1.856	1.859	2.663	2.131	1.972	2.254
1437	1.972	2.343	2.018	2.822	1.898	2.211	1.796	1.603	1.847	1.767	2.021	1.957	1.991
1438	2.016	2.175	1.98	2.765	1.406	1.808	1.8	1.365	1.828	1.674	1.891	1.96	1.833
1439	2.014	2.064	1.833	2.698	1.423	1.678	1.785	1.391	1.783	1.649	1.808	1.861	1.786
1440	2.024	2.108	1.835	2.671	1.461	1.678	1.785	1.378	1.777	1.68	1.823	1.79	1.783
1441	1.971	2.096	1.804	2.633	1.478	1.687	1.741	1.357	1.685	1.662	1.829	1.699	1.752
1442	1.982	2.116	1.771	2.621	1.477	1.654	1.731	1.343	1.249	1.605	1.922	1.576	1.686
1443	1.971	2.095	1.718	2.588	1.47	1.662	1.721	1.34	1.134	1.593	1.925	1.547	1.664
1444	1.915	2.087	1.686	2.579	1.461	1.618	1.718	1.39	1.315	1.544	2.053	1.524	1.689
1445	1.892	2.11	1.653	2.546	1.437	1.601	1.703	1.385	1.399	1.513	2.042	1.514	1.682
1446	1.877	2.14	1.629	2.486	1.44	1.595	1.707	1.375	1.44	1.507	2.017	1.518	1.676
1447	1.864	2.175	1.619	2.456	1.444	1.568	1.713	1.293	1.434	1.509	1.937	1.504	1.651
1448	1.839	2.178	1.604	2.437	1.45	1.603	1.689	1.331	1.457	1.521	1.978	1.396	1.651
1449	1.809	2.172	1.599	2.475	1.463	1.595	1.676	1.342	1.475	1.53	2.012	1.386	1.662
1450	1.768	2.224	1.596	2.489	1.475	1.587	1.672	1.335	1.471	1.533	2.003	1.415	1.664
1451	1.794	2.224	1.608	2.442	1.487	1.553	1.632	1.366	1.476	1.529	1.973	1.422	1.653
1452	1.798	2.259	1.635	2.411	1.495	1.546	1.595	1.399	1.486	1.511	2.016	1.363	1.647
1453	1.827	2.274	1.658	2.329	1.494	1.534	1.566	1.433	1.504	1.508	1.99	1.39	1.639
1454	1.827	2.186	1.676	2.202	1.451	1.46	1.577	1.429	1.544	1.513	1.96	1.343	1.609
1455	1.83	2.201	1.68	2.165	1.453	1.477	1.589	1.42	1.542	1.526	1.982	1.365	1.613
1456	1.833	2.197	1.669	2.132	1.43	1.462	1.684	1.435	1.551	1.47	1.883	1.343	1.599
1457	1.828	2.202	1.608	2.153	1.416	1.49	1.68	1.523	1.544	1.498	1.875	1.296	1.608
1458	1.823	2.179	1.601	2.189	1.422	1.452	1.754	1.505	1.542	1.489	1.888	1.249	1.61
1459	1.846	2.198	1.618	2.152	1.426	1.46	1.877	1.512	1.544	1.476	1.991	1.235	1.63
1460	1.845	2.15	1.615	2.16	1.397	1.499	1.873	1.464	1.545	1.478	1.981	1.19	1.621
1461	1.854	2.115	1.635	2.137	1.399	1.507	1.907	1.442	1.51	1.49	2.062	1.172	1.625
1462	1.862	2.076	1.637	2.108	1.405	1.558	1.926	1.428	1.509	1.526	2.065	1.177	1.634
1463	1.883	2.073	1.653	2.108	1.353	1.51	1.906	1.438	1.468	1.506	2.091	1.151	1.615
1464	1.881	2.057	1.777	2.103	1.333	1.571	1.918	1.404	1.468	1.542	2.053	1.175	1.619
1465	1.857	2.113	1.81	2.091	1.296	1.637	1.909	1.401	1.479	1.555	2.12	1.175	1.629
1466	1.809	2.143	1.857	2.089	1.293	1.628	1.933	1.398	1.491	1.564	2.113	1.193	1.634
1467	1.8	2.139	1.873	2.109	1.297	1.66	1.938	1.4	1.489	1.5	2.079	1.218	1.632
1468	1.805	2.142	1.902	2.091	1.374	1.651	1.917	1.455	1.5	1.669	2.096	1.216	1.663
1469	1.64	2.207	1.92	2.108	1.496	1.788	1.908	1.59	1.509	1.862	2.133	1.212	1.734
1470	1.614	2.305	1.893	2.118	1.518	1.899	1.885	1.626	1.537	1.933	2.148	1.231	1.766
1471	1.585	2.299	1.782	2.159	1.517	1.92	1.866	1.645	1.556	1.861	2.112	1.323	1.773
1472	1.584	2.33	1.762	2.17	1.529	1.946	1.89	1.649	1.573	1.845	2.05	1.377	1.781
1473	1.518	2.315	1.738	2.173	1.559	1.94	1.896	1.651	1.654	1.829	1.991	1.627	1.813
1474	1.497	2.343	1.758	2.173	1.603	1.941	1.938	1.633	1.697	1.815	1.981	1.767	1.839
1475	1.512	2.34	1.777	2.193	1.766	1.935	1.997	1.632	1.737	1.966	1.966	1.986	1.909
1476	1.56	2.331	1.86	2.224	1.929	1.985	2.231	1.672	1.81	2.215	1.954	2.104	2.014
1477	1.584	2.342	1.88	2.224	2.057	2.022	2.429	1.721	1.797	2.119	2.003	2.052	2.047
1478	1.59	2.314	1.878	2.241	2.138	2.075	2.37	1.728	1.846	2.056	2.071	2.067	2.066
1479	1.63	2.345	1.881	2.224	2.154	2.093	2.413	1.858	1.859	2.108	2.078	2.114	2.1
1480	1.732	2.348	1.883	2.182	2.124	2.138	2.378	1.922	1.913	2.309	2.072	2.133	2.13
1481	1.724	2.349	1.91	2.195	2.12	2.137	2.393	1.938	2.017	2.395	2.077	2.144	2.157
1482	1.714	2.442	1.906	2.194	2.197	2.143	2.453	1.886	2.065	2.578	2.074	2.111	2.189
1483	1.714	2.441	1.921	2.186	2.194	2.113	2.476	1.875	2.124	2.603	2.108	2.091	2.197
1484	1.71	2.45	1.93	2.176	2.175	2.103	2.475	1.866	2.152	2.704	2.111	2.121	2.209
1485	1.708	2.553	1.889	2.248	2.169	2.084	2.455	1.874	2.194	2.707	2.09	2.032	2.206
1486	1.774	2.552	1.875	2.294	2.193	2.061	2.515	1.746	2.194	2.716	2.105	2.106	2.214
1487	1.781	2.564	1.886	2.316	2.168	1.995	2.55	1.676	2.228	2.87	2.124	2.076	2.223
1488	1.835	2.566	1.877	2.35	2.128	2.09	2.541	1.65	2.251	2.926	2.114	2.153	2.245
1489	1.82	2.564	1.925	2.36	2.149	2.099	2.576	1.593	2.256	2.78	2.147	2.155	2.235
1490	1.795	2.546	1.927	2.465	2.154	2.155	2.565	1.581	2.265	2.678	2.118	2.171	2.239
1491	1.845	2.541	1.951	2.616	2.145	2.121	2.594	1.609	2.218	2.544	2.104	2.178	2.237
1492	1.742	2.541	1.971	2.667	2.178	2.165	2.549	1.596	2.202	2.583	2.138	2.185	2.251
1493	1.752	2.556	1.982	2.567	2.204	2.187	2.465	1.59	2.241	2.585	2.158	2.188	2.243
1494	1.775	2.579	2.007	2.531	2.211	2.204	2.412	1.584	2.302	2.572	2.191	2.206	2.246
1495	1.748	2.599	2.007	2.587	2.19	2.27	2.411	1.582	2.336	2.576	2.21	2.306	2.274
1496	1.746	2.56	2.014	2.574	2.315	2.36	2.396	1.576	2.334	2.585	2.203	2.329	2.297
1497	1.633	2.581	2.028	2.553	2.394	2.447	2.419	1.576	2.311	2.611	2.197	2.262	2.308
1498	1.645	2.643	2.014	2.547	2.35	2.515	2.451	1.571	2.338	2.614	2.194	2.234	2.313
1499	1.638	2.684	2.002	2.561	2.357	2.516	2.579	1.584	2.332	2.624	2.203	2.254	2.334
1500	1.692	2.693	2.032	2.571	2.269	2.61	2.572	1.617	2.344	2.627	2.247	2.193	2.339
1501	1.954	2.693	2.033	2.561	2.198	2.652	2.471	1.577	2.237	2.634	2.248	2.282	2.318
1502	1.944	2.684	2.042	2.554	2.235	2.552	2.498	1.763	2.195	2.66	2.278	2.253	2.332
1503	1.915	2.663	2.041	2.644	2.307	2.59	2.531	1.779	2.244	2.671	2.338	2.25	2.373
1504	1.924	2.661	2.056	2.642	2.305	2.602	2.537	1.867	2.211	2.656	2.397	2.256	2.386
1505	1.942	2.634	2.092	2.686	2.313	2.652	2.497	1.874	2.201	2.647	2.397	2.356	2.403
1506	1.914	2.634	2.103	2.693	2.308	2.703	2.488	1.824	2.203	2.651	2.414	2.441	2.414
1507	1.868	2.627	2.091	2.686	2.262	2.69	2.459	1.835	2.209	2.597	2.405	2.417	2.396
1508	1.828	2.623	2.078	2.707	2.285	2.692	2.438	1.835	2.323	2.578	2.371	2.418	2.405
1509	1.835	2.641	2.087	2.659	2.279	2.707	2.449	1.826	2.327	2.554	2.415	2.415	2.403
1510	1.801	2.63	2.067	2.634	2.284	2.704	2.454	1.737	2.343	2.571	2.398	2.587	2.412
1511	1.777	2.62	2.045	2.632	2.299	2.719	2.371	1.713	2.278	2.579	2.427	2.549	2.396
1512	1.793	2.608	2.016	2.613	2.267	2.72	2.37	1.765	2.268	2.571	2.445	2.576	2.399
1513	1.812	2.577	2.022	2.566	2.234	2.76	2.386	1.77	2.232	2.558	2.394	2.391	2.366
1514	1.83	2.619	1.979	2.577	2.233	3.002	2.432	1.808	2.203	2.545	2.395	2.377	2.397
1515	1.854	2.628	1.978	2.599	2.254	3.103	2.443	1.828	2.218	2.549	2.402	2.305	2.411
1516	1.913	2.528	2.011	2.584	2.275	3.069	2.464	1.837	2.101	2.538	2.446	2.317	2.403
1517	1.822	2.516	1.977	2.546	2.285	2.726	2.499	1.909	2.114	2.531	2.368	2.251	2.359
1518	1.807	2.537	1.983	2.548	2.26	2.729	2.483	1.93	2.137	2.456	2.367	2.222	2.348
1519	1.801	2.564	1.959	2.527	2.282	2.535	2.473	1.94	2.027	2.42	2.387	2.221	2.312
1520	1.804	2.546	1.963	2.548	2.299	2.54	2.434	2.046	2.251	2.484	2.295	2.217	2.346
1521	1.791	2.525	1.971	2.551	2.289	2.509	2.328	2.064	2.264	2.491	2.247	2.27	2.335
1522	1.744	2.529	1.988	2.482	2.254	2.526	2.365	2.03	2.34	2.568	2.275	2.238	2.342
1523	1.734	2.45	1.971	2.469	2.266	2.572	2.358	2.025	2.417	2.557	2.237	2.247	2.35
1524	1.717	2.412	1.972	2.406	2.191	2.601	2.353	2.053	2.45	2.577	2.147	2.223	2.333
1525	1.716	2.355	1.959	2.371	2.191	2.577	2.487	2.052	2.47	2.576	2.065	2.191	2.331
1526	1.764	2.418	1.94	2.297	2.196	2.492	2.525	2.036	2.503	2.672	2.061	2.201	2.331
1527	1.77	2.41	1.958	2.287	2.159	2.35	2.496	2.033	2.514	2.664	2.073	2.18	2.306
1528	1.787	2.342	1.935	2.296	2.143	2.314	2.551	2.04	2.534	2.677	2.096	2.178	2.314
1529	1.723	2.274	1.93	2.313	2.152	2.374	2.573	2.047	2.592	2.681	2.056	2.092	2.32
1530	1.753	2.249	1.907	2.344	2.155	2.263	2.525	2.027	2.568	2.684	2.054	2.083	2.3
1531	1.726	2.245	1.909	2.334	2.178	2.203	2.569	2.012	2.474	2.687	2.035	2.124	2.291
1532	1.64	2.243	1.912	2.344	2.204	2.226	2.586	2.125	2.594	2.647	2.038	2.093	2.317
1533	1.636	2.221	1.919	2.374	2.189	2.266	2.467	2.115	2.662	2.648	2.07	2.106	2.322
1534	1.631	2.275	1.918	2.37	2.157	2.219	2.411	2.199	2.612	2.64	2.04	2.141	2.31
1535	1.571	2.283	1.886	2.346	2.22	2.209	2.362	2.168	2.584	2.658	2.028	2.126	2.3
1536	1.611	2.296	1.881	2.394	2.244	2.277	2.419	2.134	2.555	2.666	2.028	2.12	2.315
1537	1.616	2.275	1.911	2.423	2.238	2.266	2.483	2.362	2.487	2.654	2.023	2.165	2.345
1538	1.639	2.305	1.966	2.426	2.234	2.273	2.484	2.345	2.335	2.748	2.132	2.144	2.347
1539	1.647	2.296	1.978	2.447	2.26	2.252	2.496	2.437	1.827	2.774	2.14	2.093	2.303
1540	1.65	2.313	1.988	2.451	2.294	2.213	2.535	2.381	1.774	2.854	2.108	2.081	2.299
1541	1.689	2.415	2.003	2.417	2.261	2.179	2.482	2.41	1.759	2.823	2.185	2.011	2.281
1542	1.682	2.456	2.017	2.408	2.26	2.145	2.552	2.383	1.731	2.803	2.131	2.114	2.281
1543	1.838	2.442	2.047	2.416	2.297	2.099	2.561	2.138	1.688	2.815	2.166	2.135	2.257
1544	1.824	2.466	2.024	2.501	2.324	2.11	2.568	2.134	1.754	2.844	2.188	2.215	2.293
1545	1.825	2.496	2.028	2.572	2.401	2.092	2.558	2.096	1.767	2.817	2.187	2.303	2.31
1546	1.847	2.469	2.006	2.588	2.389	2.092	2.521	2.094	1.702	2.822	2.146	2.14	2.277
1547	1.794	2.465	1.999	2.574	2.382	2.096	2.556	2.104	1.869	2.837	2.141	2.053	2.29
1548	1.771	2.476	1.988	2.623	2.363	2.172	2.548	2.103	1.927	2.849	2.253	2.047	2.321
1549	1.833	2.475	1.967	2.571	2.397	2.17	2.542	2.127	1.972	2.954	2.266	2.06	2.34
1550	1.832	2.494	1.983	2.586	2.371	2.192	2.556	2.142	2.094	2.984	2.285	2.069	2.364
1551	1.839	2.495	1.954	2.602	2.336	2.209	2.564	2.157	2.184	2.907	2.345	2.111	2.379
1552	1.846	2.495	1.979	2.629	2.292	2.188	2.549	2.156	2.145	2.85	2.354	2.077	2.36
1553	1.859	2.507	1.982	2.629	2.32	2.198	2.534	2.224	2.158	2.866	2.337	2.071	2.371
1554	1.84	2.578	2.002	2.576	2.3	2.179	2.501	2.217	2.061	2.783	2.328	2.091	2.337
1555	1.871	2.588	2.018	2.64	2.334	2.112	2.543	2.129	2.062	2.755	2.424	2.074	2.341
1556	1.837	2.585	2.028	2.636	2.38	2.162	2.399	2.118	2.032	2.761	2.39	2.086	2.329
1557	1.815	2.587	2.023	2.635	2.372	2.087	2.388	2.056	2.022	2.513	2.385	2.042	2.278
1558	1.819	2.614	2.036	2.577	2.336	2.169	2.511	2.07	2.081	2.481	2.385	2.146	2.306
1559	1.793	2.614	2.066	2.544	2.294	2.16	2.524	1.989	2.077	2.561	2.341	2.196	2.298
1560	1.818	2.63	2.075	2.499	2.299	2.229	2.499	1.958	1.985	2.561	2.367	2.245	2.294
1561	1.768	2.692	2.108	2.385	2.286	2.378	2.516	2.071	1.984	2.495	2.364	2.263	2.305
1562	1.775	2.713	2.108	2.42	2.282	2.469	2.45	2.079	1.937	2.462	2.397	2.264	2.307
1563	1.757	2.696	2.115	2.354	2.374	2.459	2.359	1.98	1.914	2.506	2.356	2.23	2.281
1564	1.676	2.74	2.096	2.315	2.427	2.43	2.384	1.934	1.895	2.516	2.344	2.188	2.27
1565	1.748	2.711	2.048	2.243	2.426	2.435	2.398	1.858	1.941	2.493	2.351	2.2	2.261
1566	1.754	2.706	2.055	2.203	2.377	2.431	2.381	1.786	1.946	2.492	2.381	2.217	2.246
1567	1.742	2.682	2.033	2.096	2.28	2.398	2.337	1.847	1.956	2.45	2.42	2.176	2.218
1568	1.736	2.699	2.029	2.095	2.269	2.396	2.259	1.773	1.968	2.414	2.422	2.157	2.195
1569	1.732	2.681	2.012	2.133	2.34	2.393	2.264	1.79	1.966	2.278	2.403	2.152	2.191
1570	1.745	2.683	2.023	2.091	2.021	2.335	2.046	1.791	1.904	2.203	2.372	2.163	2.103
1571	1.725	2.659	2.01	2.092	1.995	2.298	2.004	1.824	1.83	2.24	2.378	2.142	2.089
1572	1.727	2.591	2.012	2.13	1.972	2.297	2.05	1.84	1.784	2.284	2.323	2.07	2.083
1573	1.744	2.624	1.979	2.175	2.065	2.292	2.019	1.831	1.803	2.314	2.327	2.025	2.095
1574	1.686	2.65	1.99	2.19	2.076	2.324	2.036	1.912	1.785	2.325	2.261	1.969	2.098
1575	1.689	2.664	1.983	2.213	2.069	2.271	2.005	1.858	1.746	2.308	2.204	1.968	2.071
1576	1.69	2.65	1.981	2.274	1.97	2.293	2.016	1.891	1.714	2.375	2.194	1.959	2.076
1577	1.676	2.719	1.981	2.275	1.955	2.257	2.04	1.899	1.724	2.405	2.181	2.027	2.085
1578	1.702	2.832	1.989	2.23	1.957	2.186	2.02	1.899	1.68	2.295	2.171	2.011	2.05
1579	1.727	2.769	2.016	2.224	1.935	2.176	2.008	1.872	1.728	2.265	2.127	1.969	2.034
1580	1.697	2.746	2.03	2.219	1.927	2.189	1.997	1.851	1.731	2.295	2.083	1.931	2.025
1581	1.697	2.818	2.037	2.219	1.941	2.156	1.992	1.798	1.729	2.325	2.02	1.911	2.01
1582	1.678	2.891	2.067	2.201	1.942	2.159	1.946	1.79	1.696	2.295	1.933	1.907	1.985
1583	1.721	2.878	2.046	2.208	2.085	2.17	1.944	1.802	1.746	2.267	1.925	1.902	2.005
1584	1.722	2.907	2.041	2.212	2.116	2.183	2.002	1.782	1.759	2.251	1.874	1.934	2.013
1585	1.72	2.464	2.018	2.154	1.7	2.149	1.755	1.685	1.753	2.004	1.942	1.87	1.89
1586	1.786	2.049	1.972	2.025	1.397	1.96	1.567	1.528	1.627	1.877	1.789	1.699	1.719
1587	1.782	2.042	1.802	2.035	1.497	1.872	1.49	1.494	1.535	1.82	1.668	1.682	1.677
1588	1.769	2.05	1.814	2.02	1.537	1.895	1.517	1.429	1.471	1.814	1.672	1.742	1.677
1589	1.77	2.055	1.815	2.059	1.55	1.891	1.56	1.408	1.442	1.84	1.626	1.718	1.677
1590	1.768	2.085	1.821	2.046	1.548	1.884	1.585	1.421	1.444	1.845	1.677	1.695	1.683
1591	1.704	2.097	1.83	1.984	1.554	1.872	1.597	1.432	1.444	1.84	1.701	1.7	1.68
1592	1.698	2.084	1.818	1.976	1.556	1.874	1.582	1.374	1.466	1.849	1.683	1.686	1.672
1593	1.698	2.121	1.806	1.968	1.562	1.897	1.575	1.362	1.444	1.865	1.612	1.71	1.666
1594	1.701	2.192	1.78	1.972	1.61	1.907	1.599	1.329	1.443	1.886	1.631	1.713	1.677
1595	1.757	2.161	1.774	1.956	1.623	1.81	1.583	1.322	1.422	1.906	1.639	1.762	1.669
1596	1.735	2.244	1.78	1.978	1.656	1.824	1.574	1.353	1.459	1.964	1.635	1.74	1.687
1597	1.739	2.255	1.778	2.007	1.67	1.822	1.576	1.497	1.44	1.982	1.623	1.728	1.705
1598	1.758	2.23	1.777	1.948	1.647	1.823	1.545	1.494	1.461	1.977	1.683	1.749	1.703
1599	1.818	2.248	1.751	1.991	1.653	1.832	1.524	1.459	1.496	1.98	1.735	1.745	1.713
1600	1.817	2.242	1.751	2	1.598	1.817	1.504	1.468	1.505	1.96	1.72	1.732	1.7
1601	1.75	2.25	1.767	2.042	1.632	1.866	1.51	1.481	1.52	1.93	1.711	1.709	1.711
1602	1.676	2.232	1.741	2.104	1.603	1.938	1.506	1.43	1.586	1.874	1.708	1.768	1.724
1603	1.694	2.298	1.729	2.113	1.602	1.934	1.501	1.333	1.581	1.801	1.73	1.739	1.704
1604	1.71	2.292	1.749	2.092	1.547	1.91	1.522	1.338	1.602	1.717	1.732	1.716	1.686
1605	1.749	2.315	1.73	2.087	1.565	1.903	1.527	1.316	1.594	1.653	1.757	1.687	1.677
1606	1.755	2.22	1.743	2.114	1.58	1.9	1.535	1.329	1.576	1.566	1.786	1.687	1.675
1607	1.785	2.216	1.719	2.179	1.612	1.886	1.551	1.322	1.589	1.612	1.795	1.682	1.692
1608	1.782	2.185	1.71	2.196	1.615	1.887	1.554	1.382	1.6	1.666	1.798	1.659	1.706
1609	1.762	2.184	1.715	2.102	1.629	1.917	1.554	1.475	1.611	1.727	1.802	1.651	1.719
1610	1.755	2.169	1.702	2.099	1.63	1.93	1.549	1.53	1.56	1.7	1.783	1.655	1.715
1611	1.79	2.165	1.708	2.166	1.635	1.938	1.545	1.559	1.562	1.701	1.805	1.635	1.727
1612	1.825	2.156	1.63	2.247	1.651	1.903	1.549	1.567	1.557	1.784	1.788	1.604	1.739
1613	1.813	2.229	1.632	2.235	1.657	1.881	1.539	1.489	1.555	1.813	1.842	1.6	1.735
1614	1.796	2.255	1.641	2.526	1.629	1.891	1.552	1.489	1.535	1.801	1.88	1.6	1.767
1615	1.782	2.295	1.62	2.548	1.632	1.89	1.579	1.524	1.54	1.763	1.889	1.579	1.772
1616	1.774	2.308	1.606	2.819	1.778	1.864	1.65	1.621	1.536	1.951	1.827	1.593	1.849
1617	1.728	2.482	1.602	2.759	2.126	1.96	1.816	1.752	1.653	2.364	1.894	1.76	2.009
1618	1.715	2.488	1.639	2.737	2.192	2.031	2.116	1.782	1.9	2.596	2.032	1.937	2.147
1619	1.71	2.486	1.607	2.717	2.328	2.083	2.303	1.837	2.076	2.552	2.064	1.907	2.207
1620	1.711	2.464	1.606	2.693	2.338	2.115	2.403	1.849	2.065	2.541	2.075	1.903	2.22
1621	1.75	2.455	1.603	2.705	2.328	2.174	2.617	1.775	2.151	2.584	2.065	1.901	2.256
1622	1.807	2.43	1.57	2.714	2.392	2.196	2.67	1.802	2.184	2.621	2.055	1.945	2.287
1623	1.817	2.421	1.578	2.652	2.441	2.217	2.831	1.819	2.175	2.606	2.061	1.934	2.304
1624	1.819	2.395	1.595	2.672	2.422	2.194	2.821	1.837	2.175	2.636	2.083	1.916	2.306
1625	1.817	2.358	1.627	2.673	2.405	2.179	2.804	1.887	2.163	2.727	2.08	1.9	2.313
1626	1.731	2.279	1.679	2.682	2.094	2.176	1.932	1.943	1.792	2.615	2.077	1.876	2.132
1627	1.704	2.041	1.486	2.692	1.927	1.936	1.839	1.878	1.661	2.48	2.116	1.729	2.029
1628	1.676	2.018	1.463	2.66	1.922	1.849	1.779	1.818	1.651	2.673	2.135	1.581	2.008
1629	1.684	2.025	1.446	2.623	1.918	1.828	1.781	1.756	1.633	2.681	2.143	1.546	1.99
1630	1.664	2.019	1.43	2.607	1.939	1.769	1.733	1.735	1.562	2.666	2.133	1.492	1.96
1631	1.66	2.016	1.411	2.537	1.962	1.759	1.737	1.742	1.595	2.672	2.143	1.523	1.963
1632	1.661	2.022	1.388	2.505	1.972	1.711	1.742	1.763	1.663	2.656	2.172	1.512	1.966
1633	1.69	2.024	1.418	2.414	1.971	1.607	1.748	1.78	1.637	2.62	2.161	1.47	1.934
1634	1.681	1.993	1.429	2.421	1.973	1.609	1.781	1.809	1.663	2.624	2.181	1.502	1.951
1635	1.685	2.011	1.393	2.42	1.951	1.607	1.761	1.84	1.657	2.637	2.237	1.545	1.962
1636	1.653	2.01	1.395	2.415	1.929	1.595	1.748	1.863	1.645	2.553	2.245	1.607	1.956
1637	1.657	2.009	1.394	2.406	1.919	1.592	1.748	1.865	1.598	2.527	2.264	1.676	1.955
1638	1.66	1.984	1.394	2.402	1.89	1.6	1.734	1.885	1.569	2.528	2.295	1.672	1.953
1639	1.64	2.002	1.389	2.394	1.882	1.725	1.726	1.922	1.544	2.503	2.317	1.651	1.963
1640	1.647	2.016	1.377	2.419	1.901	1.746	1.729	1.917	1.546	2.442	2.316	1.675	1.966
1641	1.64	2.041	1.379	2.439	1.919	1.752	1.734	1.923	1.6	2.471	2.31	1.67	1.98
1642	1.612	2.041	1.372	2.429	1.949	1.765	1.73	1.926	1.66	2.475	2.326	1.684	1.994
1643	1.614	2.036	1.414	2.353	1.919	1.779	1.723	1.979	1.665	2.406	2.364	1.681	1.985
1644	1.613	2.001	1.413	2.359	1.945	1.829	1.698	2.394	1.663	2.409	2.347	1.701	2.038
1645	1.61	1.994	1.41	2.336	1.933	1.793	1.695	2.388	1.638	2.416	2.385	1.703	2.032
1646	1.612	1.997	1.419	2.336	1.934	1.743	1.691	2.424	1.631	2.412	2.334	1.709	2.024
1647	1.607	2.01	1.41	2.214	1.932	1.786	1.69	2.324	1.629	2.515	2.347	1.682	2.013
1648	1.612	1.999	1.404	2.196	1.93	1.774	1.688	2.315	1.633	2.503	2.363	1.669	2.008
1649	1.609	1.996	1.391	2.225	1.902	1.818	1.679	2.393	1.635	2.357	2.307	1.665	1.998
1650	1.605	1.978	1.386	2.242	1.897	1.799	1.673	2.305	1.63	2.407	2.201	1.659	1.979
1651	1.602	1.969	1.386	2.239	1.862	1.805	1.67	2.098	1.646	2.366	2.216	1.658	1.951
1652	1.572	1.958	1.385	2.247	1.881	1.819	1.661	2.139	1.584	2.411	2.191	1.674	1.956
1653	1.554	1.966	1.392	2.259	1.884	1.804	1.653	2.136	1.622	2.385	2.157	1.672	1.952
1654	1.539	1.941	1.416	2.329	1.867	1.84	1.651	2.113	1.61	2.399	2.192	1.7	1.967
1655	1.532	1.931	1.416	2.404	1.859	1.718	1.655	2.084	1.599	2.389	2.196	1.772	1.964
1656	1.523	1.936	1.436	2.459	1.868	1.662	1.656	1.866	1.606	2.336	2.189	1.778	1.936
1657	1.581	1.923	1.432	2.456	1.971	1.674	1.705	1.553	1.714	2.469	2.168	1.78	1.943
1658	1.573	2.015	1.5	2.489	2.08	1.778	1.694	1.632	1.815	2.409	2.162	1.83	1.988
1659	1.594	2.037	1.509	2.476	2.2	2.002	1.649	1.724	1.813	2.243	2.158	1.87	2.015
1660	1.538	2.028	1.531	2.459	2.264	1.984	1.503	1.771	1.808	2.249	2.17	1.839	2.005
1661	1.498	2.042	1.586	2.396	2.305	1.997	1.448	1.84	1.837	2.259	2.139	1.87	2.01
1662	1.516	2.171	1.604	2.442	2.323	1.984	1.339	1.896	1.837	2.269	2.128	1.927	2.016
1663	1.521	2.229	1.611	2.47	2.357	2.022	1.323	1.89	1.785	2.259	2.114	2.018	2.026
1664	1.568	2.211	1.634	2.61	2.324	2.018	1.31	1.888	1.75	2.252	2.124	2.135	2.046
1665	1.618	2.296	1.635	2.662	2.316	2.032	1.332	1.853	1.754	2.274	2.151	2.15	2.058
1666	1.58	2.262	1.648	2.623	2.333	2.102	1.414	1.848	1.741	2.222	2.114	2.135	2.059
1667	1.52	2.249	1.637	2.628	2.384	2.136	1.471	1.846	1.768	2.365	2.107	2.092	2.089
1668	1.496	2.249	1.65	2.673	2.402	2.132	1.484	1.867	1.887	2.391	2.166	2.02	2.114
1669	1.49	2.266	1.669	2.75	2.368	2.146	1.495	1.84	1.874	2.335	2.174	2.033	2.113
1670	1.491	2.256	1.694	2.8	2.36	2.186	1.516	1.816	1.886	2.355	2.178	2.053	2.128
1671	1.419	2.239	1.694	2.674	2.345	2.237	1.513	1.771	1.868	2.374	2.173	2.098	2.117
1672	1.399	2.207	1.687	2.755	2.339	2.406	1.504	1.832	1.818	2.312	2.163	2.128	2.14
1673	1.461	2.195	1.708	2.792	2.324	2.395	1.517	1.867	1.76	2.344	2.128	2.138	2.141
1674	1.48	2.237	1.69	2.995	2.349	2.379	1.484	2.021	1.834	2.251	2.132	2.155	2.178
1675	1.505	2.241	1.691	3.037	2.296	2.397	1.55	2.072	1.797	2.297	2.167	2.095	2.19
1676	1.492	2.238	1.692	3.022	2.319	2.396	1.572	2.103	1.871	2.37	2.106	2.15	2.212
1677	1.516	2.291	1.714	2.908	2.322	2.388	1.572	2.103	1.944	2.426	2.158	2.113	2.215
1678	1.555	2.281	1.733	2.881	2.326	2.406	1.597	2.054	1.946	2.14	2.155	2.081	2.176
1679	1.516	2.297	1.688	2.878	2.352	2.394	1.528	2.02	1.917	1.959	2.157	2.082	2.143
1680	1.501	2.347	1.68	2.8	2.347	2.393	1.322	1.982	1.744	1.853	2.152	2.088	2.076
1681	1.533	2.322	1.678	2.813	2.32	2.392	1.285	1.857	1.595	1.836	2.083	1.936	2.013
1682	1.553	2.297	1.674	2.83	2.321	2.412	1.349	1.845	1.52	1.828	2.081	1.851	2.004
1683	1.533	2.318	1.672	2.815	2.363	2.405	1.37	1.82	1.494	1.839	2.092	1.837	2.004
1684	1.568	2.341	1.64	2.797	2.424	2.39	1.378	1.801	1.423	1.843	1.97	1.827	1.984
1685	1.552	2.349	1.663	2.791	2.416	2.391	1.385	1.786	1.499	1.835	1.928	1.8	1.981
1686	1.571	2.342	1.643	2.705	2.374	2.419	1.409	1.789	1.559	1.808	1.921	1.737	1.969
1687	1.565	2.334	1.646	2.597	2.357	2.415	1.413	1.802	1.592	1.795	1.895	1.73	1.955
1688	1.592	2.326	1.613	2.575	2.418	2.401	1.427	1.804	1.592	1.801	1.891	1.71	1.958
1689	1.614	2.32	1.611	2.549	2.473	2.429	1.374	1.798	1.625	1.818	1.889	1.71	1.963
1690	1.593	2.367	1.619	2.454	2.455	2.426	1.366	1.761	1.587	1.836	1.918	1.73	1.948
1691	1.614	2.366	1.631	2.348	2.459	2.467	1.375	1.72	1.562	1.807	1.861	1.711	1.923
1692	1.637	2.387	1.676	2.389	2.428	2.48	1.378	1.723	1.618	1.801	1.86	1.675	1.928
1693	1.632	2.356	1.679	2.399	2.454	2.488	1.363	1.703	1.632	1.803	1.878	1.639	1.929
1694	1.639	2.314	1.679	2.387	2.426	2.446	1.371	1.702	1.627	1.801	1.915	1.603	1.92
1695	1.631	2.312	1.665	2.364	2.422	2.4	1.392	1.687	1.604	1.83	1.976	1.534	1.912
1696	1.62	2.261	1.7	2.358	2.423	2.4	1.391	1.772	1.536	1.828	1.932	1.523	1.907
1697	1.636	2.251	1.702	2.42	2.502	2.427	1.391	1.864	1.526	1.837	1.956	1.497	1.936
1698	1.666	2.242	1.717	2.417	2.547	2.418	1.369	1.865	1.527	1.825	2.014	1.457	1.938
1699	1.671	2.235	1.729	2.403	2.567	2.423	1.361	1.871	1.501	1.825	1.966	1.462	1.931
1700	1.678	2.222	1.727	2.449	2.554	2.516	1.338	1.932	1.492	1.826	1.96	1.423	1.943
1701	1.678	2.238	1.738	2.419	2.573	2.537	1.343	1.951	1.497	1.802	1.963	1.424	1.945
1702	1.708	2.224	1.747	2.42	2.584	2.523	1.336	1.967	1.533	1.804	1.959	1.423	1.95
1703	1.731	2.224	1.756	2.31	2.637	2.454	1.328	1.971	1.554	1.81	1.914	1.41	1.932
1704	1.723	2.218	1.758	2.304	2.456	2.411	1.299	1.967	1.559	1.736	1.908	1.41	1.894
1705	1.718	2.191	1.767	2.306	2.178	2.303	1.313	1.784	1.529	1.74	1.967	1.407	1.836
1706	1.707	2.174	1.794	2.287	2.158	2.198	1.306	1.839	1.564	1.766	1.941	1.428	1.832
1707	1.668	2.204	1.815	2.283	2.136	2.186	1.305	1.813	1.559	1.729	1.937	1.411	1.818
1708	1.697	2.192	1.802	2.318	2.13	2.174	1.307	1.798	1.519	1.753	1.884	1.386	1.808
1709	1.716	2.182	1.852	2.314	2.19	2.048	1.291	1.814	1.537	1.778	1.895	1.426	1.81
1710	1.767	2.242	1.898	2.258	2.148	2.104	1.309	1.83	1.544	1.903	1.898	1.413	1.823
1711	1.773	2.23	1.931	2.213	2.175	2.11	1.357	1.867	1.656	2.109	1.881	1.413	1.865
1712	1.745	2.296	1.932	2.176	2.167	2.12	1.423	2.017	1.879	2.175	1.883	1.505	1.927
1713	1.721	2.379	1.929	2.206	2.157	2.117	1.428	2.101	2.123	2.229	1.88	1.666	1.99
1714	1.702	2.414	1.911	2.289	2.148	2.128	1.559	2.136	2.341	2.2	1.854	1.681	2.037
1715	1.709	2.421	1.925	2.406	2.048	2.186	1.588	2.154	2.366	2.157	2.03	1.812	2.083
1716	1.74	2.468	1.934	2.435	2.05	2.177	1.86	2.151	2.399	2.108	2.098	1.953	2.137
1717	1.746	2.444	1.99	2.516	2.081	2.158	2.022	2.156	2.434	2.133	2.128	2.14	2.196
1718	1.742	2.464	2.001	2.498	2.069	2.127	2.097	2.165	2.578	2.155	2.126	2.253	2.23
1719	1.741	2.48	2.06	2.491	2.068	2.153	2.173	2.176	2.595	2.085	2.127	2.35	2.246
1720	1.738	2.552	2.063	2.528	2.041	2.139	2.193	2.218	2.522	2.04	2.135	2.389	2.245
1721	1.782	2.52	2.055	2.597	2.031	2.09	2.341	2.219	2.561	2.143	2.091	2.386	2.273
1722	1.78	2.586	2.076	2.591	2.026	2.077	2.443	2.229	2.584	2.116	2.074	2.462	2.289
1723	1.736	2.623	1.974	2.596	1.973	2.052	2.451	2.218	2.391	2.114	2.079	2.549	2.269
1724	1.727	2.651	1.909	2.568	1.997	2.041	2.556	2.22	2.388	2.113	2.12	2.499	2.278
1725	1.707	2.702	1.893	2.566	1.955	2.025	2.54	2.202	2.272	2.151	2.115	2.227	2.228
1726	1.777	2.799	1.827	2.6	1.977	2.014	2.544	2.224	2.304	2.172	2.034	2.286	2.239
1727	1.798	2.851	1.828	2.57	1.925	1.978	2.624	2.32	2.332	2.124	2.042	2.312	2.247
1728	1.785	2.846	1.89	2.552	1.918	1.976	2.683	2.292	2.34	2.158	2.085	2.316	2.258
1729	1.772	2.864	1.891	2.539	1.96	1.974	2.759	2.342	2.33	2.13	2.067	2.345	2.272
1730	1.76	2.881	1.911	2.532	1.957	1.968	2.699	2.226	2.35	2.128	2.035	2.345	2.249
1731	1.739	2.89	1.942	2.464	2	2.017	2.71	2.079	2.364	2.144	2.02	2.346	2.238
1732	1.741	2.752	1.909	2.591	1.988	2.017	2.72	2.097	2.362	2.171	2.019	2.364	2.259
1733	1.673	2.722	1.892	2.597	2.002	2.011	2.718	2.016	2.395	2.195	2.002	2.375	2.257
1734	1.644	2.726	1.896	2.609	1.984	2.019	2.766	1.986	2.329	2.182	2.003	2.394	2.252
1735	1.689	2.726	1.893	2.614	2.024	2.041	2.649	1.921	2.266	2.337	2.083	2.35	2.254
1736	1.687	2.713	1.903	2.611	2.173	2.141	2.647	1.89	2.2	2.502	2.016	2.269	2.272
1737	1.692	2.767	1.909	2.759	2.257	2.289	2.69	1.756	2.166	2.563	2.019	2.212	2.301
1738	1.761	2.766	1.907	2.761	2.279	2.344	2.601	1.649	2.109	2.371	2.017	2.194	2.258
1739	1.734	2.75	1.961	2.868	2.284	2.338	2.599	1.649	2.02	2.262	2.019	2.223	2.251
1740	1.728	2.753	1.953	2.911	2.231	2.348	2.604	1.617	1.986	2.27	2.094	2.168	2.248
1741	1.713	2.648	1.945	2.945	2.191	2.277	2.634	1.707	2.062	2.255	2.094	2.168	2.259
1742	1.722	2.674	1.937	2.939	2.186	2.327	2.634	1.717	2.058	2.229	2.084	2.187	2.262
1743	1.752	2.659	1.94	2.905	2.198	2.47	2.505	1.695	2.057	2.225	2.142	2.182	2.264
1744	1.797	2.655	1.925	2.922	2.207	2.467	2.502	1.586	2.08	2.232	2.107	2.202	2.256
1745	1.879	2.668	1.945	2.925	2.207	2.481	2.471	1.625	2.055	2.289	2.106	2.233	2.266
1746	1.911	2.678	1.962	2.87	2.225	2.542	2.448	1.612	2.039	2.284	2.131	2.211	2.262
1747	1.876	2.586	1.953	2.416	1.438	1.651	2.346	1.618	2.008	2.289	2.108	2.197	2.008
1748	1.847	2.643	1.956	2.271	1.443	1.528	2.416	1.651	1.961	2.308	2.144	2.184	1.99
1749	1.861	2.619	1.965	2.311	1.453	1.458	2.412	1.658	1.975	2.308	2.137	2.162	1.986
1750	1.836	2.62	1.957	2.279	1.447	1.47	2.417	1.673	1.959	2.336	2.142	2.152	1.986
1751	1.849	2.605	1.973	2.317	1.491	1.467	2.378	1.649	1.901	2.341	2.142	2.141	1.981
1752	1.854	2.589	1.983	2.205	1.491	1.456	2.261	1.606	1.855	2.26	2.145	2.103	1.931
1753	1.869	2.558	1.971	2.222	1.49	1.513	2.153	1.651	1.789	2.264	2.131	2.088	1.922
1754	1.881	2.55	2.012	2.069	1.498	1.538	2.098	1.735	1.728	2.266	2.094	2.022	1.894
1755	1.899	2.58	2.033	2.048	1.493	1.578	2.072	1.756	1.671	2.251	2.085	2.015	1.885
1756	1.88	2.59	2.076	2.036	1.499	1.599	2.024	1.773	1.731	2.268	2.105	2.174	1.912
1757	1.837	2.589	2.07	2.053	1.498	1.604	1.997	1.811	1.727	2.255	2.127	2.016	1.899
1758	1.809	2.636	2.092	2.017	1.5	1.645	1.9	1.843	1.761	2.259	2.148	1.986	1.895
1759	1.809	2.62	2.045	1.987	1.498	1.653	1.809	1.851	1.816	2.29	2.065	1.961	1.881
1760	1.813	2.61	2.003	1.95	1.489	1.685	1.88	1.832	1.854	2.293	2.042	1.887	1.879
1761	1.823	2.554	2.024	1.942	1.484	1.679	1.806	1.807	1.79	2.351	2.042	1.773	1.853
1762	1.816	2.479	2.008	1.96	1.459	1.588	1.667	1.869	1.779	2.349	2.072	1.66	1.823
1763	1.783	2.486	2.039	1.98	1.455	1.606	1.714	1.877	1.794	2.348	2.07	1.643	1.832
1764	1.813	2.505	2.103	1.994	1.386	1.609	1.754	1.904	1.81	2.325	2.029	1.657	1.83
1765	1.837	2.525	2.118	1.97	1.366	1.615	1.648	1.885	1.817	2.323	2.029	1.635	1.81
1766	1.82	2.488	2.141	1.932	1.366	1.604	1.721	1.913	1.812	2.274	2.019	1.683	1.814
1767	1.818	2.475	2.072	1.997	1.301	1.631	1.912	1.906	1.816	2.26	2.011	1.696	1.837
1768	1.912	2.428	2.058	1.982	1.292	1.699	1.973	1.991	1.822	1.986	2.029	1.702	1.831
1769	1.892	2.408	2.069	2.012	1.28	1.709	2.079	2.052	1.816	1.95	2.068	1.681	1.85
1770	1.842	2.433	2.072	1.948	1.25	1.701	2.092	2.092	1.829	1.932	2.066	1.546	1.828
1771	1.871	2.437	2.042	1.927	1.254	1.711	2.172	2.176	1.84	1.894	1.998	1.524	1.833
1772	1.867	2.41	2.048	1.928	1.249	1.684	2.338	2.134	1.748	1.918	1.984	1.552	1.837
1773	1.842	2.387	2.066	1.935	1.268	1.63	2.313	2.132	1.78	1.963	1.985	1.529	1.837
1774	1.845	2.384	2.033	1.933	1.268	1.542	2.33	2.136	1.751	1.964	1.945	1.559	1.825
1775	1.903	2.391	2.073	1.935	1.259	1.562	2.428	2.134	1.644	1.97	2.032	1.656	1.847
1776	1.88	2.359	2.025	1.931	1.258	1.541	2.474	2.09	1.668	1.987	2.037	1.653	1.849
1777	1.748	2.37	1.901	1.898	1.26	1.578	2.538	2.091	1.741	1.99	1.937	1.628	1.851
1778	1.76	2.387	1.862	2.168	1.561	1.89	2.279	2.105	1.796	1.982	1.941	1.57	1.921
1779	1.766	2.337	1.868	2.325	1.828	2.114	2.252	2.073	1.954	2.028	1.907	1.569	2.006
1780	1.765	2.383	1.814	2.31	2.195	2.329	2.226	2.037	1.985	2.023	2.104	1.616	2.092
1781	1.763	2.42	1.884	2.505	2.454	2.362	2.223	2.069	1.995	2.03	2.005	1.681	2.147
1782	1.733	2.377	1.935	2.466	2.598	2.41	2.24	2.125	1.974	2.01	2.011	1.695	2.17
1783	1.734	2.377	1.93	2.482	2.618	2.384	2.208	2.202	2.058	1.995	2.016	1.815	2.198
1784	1.742	2.386	1.926	2.295	2.722	2.46	2.241	2.197	2.009	2.05	2.027	1.806	2.201
1785	1.776	2.433	1.942	2.325	2.797	2.417	2.309	2.246	1.906	2.05	2.082	1.868	2.222
1786	1.758	2.568	1.964	2.351	2.732	2.406	2.348	2.237	1.914	2.048	2.088	1.876	2.222
1787	1.799	2.564	1.956	2.367	2.746	2.356	2.367	2.236	1.897	2.047	2.082	1.873	2.219
1788	1.853	2.629	1.95	2.271	2.746	2.327	2.333	2.21	1.896	2.018	2.255	1.896	2.217
1789	1.857	2.651	1.969	2.271	2.732	2.309	2.331	2.251	1.869	2.019	2.195	1.889	2.207
1790	1.866	2.647	1.945	2.325	2.571	2.289	2.312	2.218	1.882	1.9	2.237	1.885	2.18
1791	1.875	2.671	1.94	2.554	2.493	2.22	2.224	2.242	1.907	1.862	2.3	1.881	2.187
1792	1.866	2.662	1.929	2.666	2.511	2.212	2.224	2.409	1.946	1.854	2.272	1.995	2.232
1793	1.875	2.668	1.936	2.697	2.491	2.248	2.245	2.394	2.007	1.844	2.202	2.064	2.244
1794	1.877	2.459	1.943	2.729	2.328	2.25	1.637	2.061	1.737	1.754	2.196	2.074	2.085
1795	1.86	1.968	1.889	2.798	1.754	2.024	1.338	1.668	1.477	1.711	2.317	1.787	1.875
1796	1.867	1.88	1.837	2.872	1.715	1.934	1.326	1.724	1.458	1.644	2.309	1.721	1.856
1797	1.921	1.861	1.79	2.835	1.734	1.799	1.316	1.64	1.552	1.555	2.298	1.68	1.823
1798	1.858	1.834	1.793	2.78	1.711	1.803	1.255	1.641	1.64	1.564	2.308	1.692	1.822
1799	1.755	1.826	1.765	2.765	1.687	1.799	1.206	1.568	1.704	1.691	2.294	1.706	1.824
1800	1.678	1.801	1.749	2.62	1.516	1.777	1.127	1.566	1.673	1.388	2.269	1.62	1.728
1801	1.586	1.716	1.745	2.27	1.196	1.552	1.083	1.299	1.461	1.137	2.096	1.309	1.489
1802	1.561	1.773	1.734	2.124	1.17	1.524	1.112	1.286	1.473	1.03	2.04	1.367	1.458
1803	1.537	1.801	1.73	2.104	1.131	1.507	1.097	1.325	1.476	0.987	2.007	1.379	1.446
1804	1.506	1.809	1.72	2.058	1.06	1.491	1.093	1.324	1.481	0.982	1.988	1.395	1.43
1805	1.437	1.816	1.695	2.092	1.066	1.567	1.084	1.32	1.48	0.974	1.969	1.383	1.437
1806	1.398	1.819	1.675	2.098	1.059	1.567	1.089	1.315	1.481	1.19	1.944	1.375	1.458
1807	1.421	1.816	1.659	2.106	1.102	1.578	1.108	1.321	1.469	1.286	1.954	1.377	1.478
1808	1.465	1.824	1.677	2.128	1.115	1.567	1.103	1.322	1.46	1.36	1.974	1.392	1.491
1809	1.434	1.815	1.683	2.115	1.129	1.56	1.145	1.299	1.478	1.443	1.969	1.413	1.506
1810	1.429	1.81	1.681	2.108	1.124	1.569	1.148	1.331	1.487	1.442	1.955	1.458	1.514
1811	1.462	1.813	1.692	2.103	1.098	1.58	1.16	1.34	1.501	1.512	1.908	1.496	1.522
1812	1.464	1.824	1.673	2.031	1.176	1.566	1.177	1.344	1.516	1.462	1.964	1.493	1.525
1813	1.461	1.82	1.647	1.971	1.19	1.565	1.179	1.352	1.521	1.473	1.961	1.501	1.524
1814	1.464	1.82	1.644	1.878	1.152	1.559	1.19	1.356	1.528	1.51	2.054	1.53	1.529
1815	1.457	1.806	1.652	1.869	1.155	1.56	1.18	1.38	1.514	1.479	2.042	1.499	1.52
1816	1.429	1.798	1.658	1.746	1.153	1.571	1.186	1.417	1.499	1.475	2.053	1.496	1.511
1817	1.44	1.754	1.661	1.738	1.154	1.602	1.199	1.463	1.5	1.53	2.04	1.498	1.525
1818	1.453	1.763	1.671	1.721	1.154	1.626	1.208	1.541	1.517	1.53	2.055	1.502	1.539
1819	1.448	1.707	1.689	1.709	1.155	1.637	1.211	1.536	1.524	1.537	1.975	1.496	1.531
1820	1.415	1.7	1.686	1.839	1.129	1.618	1.213	1.43	1.516	1.522	1.999	1.496	1.529
1821	1.396	1.707	1.677	1.848	1.107	1.648	1.215	1.491	1.493	1.543	1.984	1.498	1.536
1822	1.401	1.754	1.685	1.798	1.116	1.637	1.222	1.395	1.499	1.541	1.912	1.506	1.514
1823	1.43	1.772	1.685	1.775	1.147	1.621	1.225	1.473	1.505	1.534	1.949	1.524	1.528
1824	1.433	1.785	1.715	1.773	1.221	1.674	1.226	1.479	1.518	1.524	1.981	1.553	1.55
1825	1.435	1.788	1.722	1.755	1.21	1.651	1.225	1.462	1.509	1.548	2.009	1.545	1.546
1826	1.411	1.842	1.73	1.638	1.27	1.625	1.232	1.454	1.512	1.532	2.001	1.541	1.534
1827	1.395	1.843	1.739	1.642	1.253	1.66	1.217	1.412	1.51	1.533	2.019	1.524	1.53
1828	1.336	1.856	1.741	1.58	1.267	1.629	1.213	1.407	1.497	1.518	2.013	1.508	1.515
1829	1.307	1.854	1.757	1.6	1.255	1.633	1.215	1.406	1.489	1.495	2.01	1.494	1.511
1830	1.304	1.857	1.754	1.594	1.226	1.61	1.221	1.433	1.487	1.477	2.072	1.476	1.511
1831	1.246	1.877	1.738	1.611	1.314	1.527	1.232	1.405	1.473	1.529	2.086	1.477	1.517
1832	1.239	2.103	1.676	1.753	1.597	1.801	1.284	1.643	1.572	1.715	2.154	1.559	1.675
1833	1.217	2.105	1.679	1.872	1.746	1.889	1.317	1.668	1.582	1.786	2.107	1.578	1.727
1834	1.205	2.078	1.661	1.955	1.892	1.889	1.415	1.585	1.568	1.893	2.133	1.635	1.774
1835	1.26	2.072	1.644	2.117	2.063	1.928	1.441	1.534	1.524	1.915	2.152	1.685	1.818
1836	1.319	2.101	1.665	2.298	1.984	0.801	1.443	1.514	1.523	1.967	2.214	1.77	1.724
1837	1.298	2.109	1.689	2.371	1.89	0.63	1.419	1.494	1.497	1.977	2.223	1.798	1.7
1838	1.234	2.092	1.735	2.303	1.865	0.509	1.375	1.446	1.522	2.04	2.245	1.826	1.681
1839	1.233	2.099	1.681	2.29	1.86	0.506	1.321	1.497	1.535	2.051	2.203	1.817	1.676
1840	1.279	2.101	1.679	2.249	1.832	0.531	1.273	1.565	1.54	2.066	2.228	1.814	1.678
1841	1.409	2.096	1.708	2.392	1.821	0.483	1.239	1.578	1.537	2.094	2.158	1.78	1.676
1842	1.361	2.144	1.683	2.136	1.815	0.466	1.217	1.596	1.537	2.101	2.201	1.692	1.64
1843	1.359	2.136	1.689	2.134	1.791	0.412	1.213	1.599	1.466	2.109	2.19	1.699	1.624
1844	1.363	2.131	1.68	2.127	1.778	0.387	1.197	1.608	1.458	2.112	2.237	1.699	1.623
1845	1.343	2.117	1.683	2.137	1.766	0.36	1.134	1.634	1.465	2.147	2.18	1.543	1.596
1846	1.279	2.169	1.662	2.114	1.76	0.351	1.141	1.628	1.469	2.166	2.231	1.71	1.619
1847	1.371	2.171	1.663	2.143	1.774	0.358	1.118	1.703	1.472	2.186	2.214	1.614	1.62
1848	1.373	2.182	1.668	2.142	1.812	0.295	1.163	1.724	1.489	2.158	2.195	1.638	1.624
1849	1.415	2.193	1.646	2.137	1.789	0.289	1.224	1.598	1.486	2.166	2.156	1.644	1.61
1850	1.439	2.191	1.651	2.212	1.773	0.262	1.269	1.602	1.484	2.244	2.183	1.682	1.635
1851	1.475	2.234	1.672	2.151	1.905	0.253	1.393	1.681	1.524	2.362	2.175	1.784	1.692
1852	1.542	2.351	1.693	2.255	1.966	0.264	1.77	1.653	1.654	2.42	2.168	1.885	1.782
1853	1.539	2.38	1.66	2.315	2.018	0.28	2.121	1.668	1.733	2.455	2.158	1.997	1.861
1854	1.551	2.392	1.668	2.264	2.137	0.305	2.223	1.753	1.674	2.516	2.159	1.992	1.891
1855	1.557	2.385	1.659	2.264	2.098	0.358	2.193	1.777	1.51	2.6	2.156	1.95	1.878
1856	1.582	2.37	1.668	2.251	2.047	0.367	2.154	1.786	1.517	2.677	2.108	2.05	1.884
1857	1.598	2.374	1.687	2.242	1.984	0.405	2.076	1.759	1.552	2.695	2.134	2.022	1.874
1858	1.606	2.358	1.782	2.267	1.97	0.361	2.05	1.739	1.615	2.697	2.111	2.047	1.873
1859	1.657	2.385	1.777	2.25	2.01	0.339	1.972	1.707	1.656	2.787	2.121	2.111	1.884
1860	1.7	2.407	1.791	2.214	1.988	0.277	1.923	1.737	1.656	2.708	2.11	2.109	1.858
1861	1.712	2.426	1.811	2.222	1.997	0.33	1.944	1.772	1.673	2.715	2.029	2.188	1.874
1862	1.726	2.482	1.868	2.206	2.043	0.379	1.969	1.744	1.67	2.732	2.021	2.176	1.882
1863	1.674	2.533	1.886	2.211	2.081	0.457	1.996	1.739	1.656	2.718	1.937	2.102	1.877
1864	1.647	2.508	1.808	2.198	2.221	0.562	2.01	1.639	1.669	2.741	1.98	2.128	1.905
1865	1.707	2.481	1.786	2.171	2.221	0.784	2.154	1.62	1.859	2.764	1.923	2.186	1.965
1866	1.783	2.491	1.792	2.101	2.199	2.768	2.2	1.534	1.857	2.812	1.874	2.369	2.19
1867	1.78	2.479	1.828	2.122	2.213	2.738	2.122	1.58	1.863	2.747	1.876	2.368	2.181
1868	1.743	2.48	1.825	2.14	2.271	2.733	2.064	1.58	1.854	2.722	1.909	2.281	2.173
1869	1.75	2.317	1.818	1.964	2.003	2.849	2.005	1.221	1.789	2.593	1.878	2.137	2.049
1870	1.714	2.299	1.799	1.934	1.91	2.807	2.072	1.167	1.748	2.721	1.905	2.034	2.033
1871	1.723	2.299	1.8	1.93	1.803	2.807	2.025	1.125	1.724	2.707	1.897	1.975	1.999
1872	1.669	2.315	1.754	1.84	1.813	2.884	1.995	1.127	1.831	2.821	1.936	1.89	2.015
1873	1.654	2.292	1.725	1.962	1.808	3.037	2.051	1.145	1.812	2.825	1.835	1.874	2.039
1874	1.632	2.304	1.734	1.97	1.802	2.862	2.032	1.064	1.828	2.849	1.802	1.787	2
1875	1.621	2.281	1.698	1.974	1.854	2.797	2.003	1.063	1.816	2.868	1.782	1.714	1.986
1876	1.613	2.252	1.661	1.98	1.876	2.664	1.969	1.061	1.818	2.901	1.828	1.68	1.975
1877	1.68	2.116	1.692	1.976	1.899	2.597	1.952	1.072	1.812	2.887	1.832	1.577	1.956
1878	1.611	2.134	1.709	1.959	1.895	2.59	1.94	1.135	1.89	2.888	1.825	1.59	1.968
1879	1.695	2.151	1.696	1.971	1.886	2.542	1.942	1.138	1.987	2.901	1.843	1.542	1.972
1880	1.712	2.125	1.676	1.965	1.911	2.524	1.925	1.157	2.005	2.849	1.867	1.579	1.976
1881	1.751	2.113	1.668	1.874	1.912	2.52	1.934	1.15	2.046	2.79	1.863	1.473	1.951
1882	1.797	2.135	1.679	1.876	1.917	2.52	1.957	1.243	2.115	2.764	1.923	1.473	1.976
1883	1.778	2.134	1.698	1.843	1.941	2.678	1.892	1.234	2.116	2.741	1.972	1.522	1.993
1884	1.815	2.119	1.719	1.805	1.954	2.686	1.855	1.284	2.066	2.742	1.999	1.609	2
1885	1.745	2.121	1.718	1.895	1.875	2.647	1.857	1.267	2.097	2.727	2.001	1.783	2.017
1886	1.747	2.115	1.676	1.908	1.889	2.651	1.869	1.273	2.129	2.635	1.984	1.73	2.008
1887	1.697	2.14	1.656	1.957	1.929	2.543	1.933	1.31	2.187	2.63	2.054	1.755	2.033
1888	1.687	2.136	1.619	1.928	1.77	2.532	1.938	1.33	2.229	2.625	2.046	1.768	2.018
1889	1.672	2.127	1.601	1.914	1.723	2.54	1.98	1.437	2.22	2.628	2.037	1.824	2.034
1890	1.685	2.089	1.59	1.934	1.687	2.495	1.987	1.455	2.233	2.658	2.068	1.809	2.036
1891	1.676	2.097	1.596	1.956	1.724	2.537	1.962	1.396	2.222	2.687	2.061	1.815	2.04
1892	1.599	2.096	1.596	1.956	1.735	2.53	1.971	1.366	2.23	2.675	2.073	1.819	2.039
1893	1.536	2.106	1.535	1.949	1.729	2.539	1.979	1.457	2.295	2.634	2.065	1.813	2.051
1894	1.533	2.124	1.504	1.968	1.746	2.615	2.003	1.453	2.302	2.535	2.088	1.813	2.058
1895	1.531	2.2	1.461	2.014	1.7	2.655	2.036	1.534	2.311	2.45	2.098	1.824	2.069
1896	1.489	2.335	1.45	2.056	1.722	2.624	2.035	1.565	2.106	2.476	2.082	1.818	2.054
1897	1.444	2.416	1.448	2.08	1.747	2.652	2.034	1.615	2.091	2.474	2.076	1.792	2.062
1898	1.463	2.437	1.421	2.069	1.75	2.612	2.037	1.604	2.072	2.451	2.028	1.804	2.047
1899	1.483	2.444	1.378	2.068	1.765	2.599	2.066	1.559	2.105	2.495	2.007	1.821	2.054
1900	1.546	2.521	1.428	2.218	1.853	2.556	2.085	1.692	2.153	2.576	2.011	1.804	2.105
1901	1.559	2.532	1.406	2.269	1.834	2.549	1.997	1.742	2.156	2.575	2.058	1.777	2.106
1902	1.538	2.54	1.37	2.304	1.793	2.568	1.997	1.743	1.994	2.572	1.994	1.757	2.08
1903	1.571	2.537	1.398	2.294	1.828	2.679	1.953	1.796	1.876	2.313	1.936	1.774	2.05
1904	1.533	2.565	1.382	2.3	1.822	2.572	1.916	1.797	1.84	2.328	2.031	1.766	2.041
1905	1.571	2.561	1.398	2.264	1.807	2.6	1.952	1.871	1.793	2.299	2.119	1.799	2.056
1906	1.602	2.572	1.472	2.251	1.759	2.592	1.977	1.883	1.817	2.316	2.128	1.852	2.064
1907	1.58	2.59	1.526	2.234	1.705	2.601	2.086	1.892	1.771	2.397	2.116	1.94	2.082
1908	1.536	2.571	1.529	2.248	1.727	2.578	2.108	1.886	1.789	2.422	2.104	1.963	2.092
1909	1.532	2.531	1.572	2.237	1.665	2.596	2.132	1.903	1.773	2.418	2.166	2.018	2.101
1910	1.525	2.487	1.54	2.222	1.646	2.599	2.079	1.909	1.793	2.365	2.174	2.022	2.09
1911	1.549	2.457	1.598	2.231	1.623	2.604	2.097	1.882	1.749	2.418	2.171	2.024	2.089
1912	1.564	2.381	1.733	2.207	1.587	2.621	2.025	1.877	1.683	2.426	2.168	2.019	2.068
1913	1.554	2.332	1.786	2.228	1.551	2.568	1.905	1.842	1.633	2.438	2.166	2.071	2.045
1914	1.566	2.292	1.786	2.24	1.564	2.435	1.852	1.881	1.63	2.426	2.138	2.074	2.027
1915	1.577	2.254	1.834	2.27	1.612	2.405	1.856	1.971	1.628	2.429	2.131	2.034	2.037
1916	1.622	2.219	1.798	2.23	1.613	2.36	1.857	1.953	1.623	2.439	2.154	1.807	2.004
1917	1.668	2.185	1.786	2.231	1.615	2.178	1.951	2.012	1.579	2.502	2.143	1.932	2.016
1918	1.704	2.157	1.836	2.253	1.611	2.213	1.883	2.009	1.497	2.496	2.169	1.765	1.988
1919	1.657	2.184	1.853	2.247	1.674	2.228	1.965	1.937	1.527	2.509	2.214	1.748	2.005
1920	1.615	2.19	1.825	2.243	1.709	2.202	2.031	1.883	1.606	2.51	2.076	1.668	1.992
1921	1.629	2.181	1.812	2.248	1.786	2.234	2.116	1.879	1.607	2.476	2.08	1.697	2.014
1922	1.66	2.19	1.78	2.205	1.797	2.219	2.089	1.846	1.624	2.46	2.123	1.838	2.022
1923	1.701	2.193	1.782	2.166	1.83	2.218	2.054	1.845	1.627	2.421	2.107	2.003	2.03
1924	1.728	2.209	1.783	2.198	1.792	2.155	2.069	1.861	1.505	2.379	2.092	2.01	2.007
1925	1.681	2.199	1.787	2.162	1.817	2.164	2.067	1.904	1.513	2.342	2.089	2.041	2.011
1926	1.629	2.186	1.761	2.099	1.847	2.109	2.058	1.926	1.571	2.348	2.121	2.148	2.025
1927	1.598	2.132	1.745	2.05	1.839	2.201	2.05	1.905	1.633	2.303	2.17	2.111	2.029
1928	1.623	2.1	1.729	2.032	1.893	2.145	2.03	1.978	1.658	2.304	2.077	2.129	2.027
1929	1.65	2.106	1.746	2.104	1.985	2.001	2.044	2.055	1.851	2.403	2.035	2.207	2.076
1930	1.629	2.108	1.774	2.144	2.097	2.002	2.103	2.039	2.072	2.363	2.071	2.174	2.118
1931	1.637	2.113	1.774	2.234	2.068	2.114	2.166	1.919	2.267	2.387	2.104	2.166	2.158
1932	1.648	2.104	1.744	2.304	1.903	2.139	2.152	1.808	2.327	2.361	2.082	2.272	2.15
1933	1.693	2.129	1.719	2.403	1.859	2.075	2.079	1.795	2.294	2.234	2.056	2.211	2.112
1934	1.71	2.154	1.699	2.416	2.007	2.123	2.054	1.71	2.25	2.253	2.053	2.21	2.12
1935	1.682	2.102	1.68	2.395	2.048	2.14	2.058	1.647	2.248	2.269	2.068	2.274	2.127
1936	1.63	2.133	1.647	2.37	2.029	2.06	2.07	1.692	2.286	2.395	1.968	2.296	2.13
1937	1.636	2.154	1.652	2.396	2.004	2.055	2.136	1.682	2.446	2.414	1.934	2.28	2.15
1938	1.639	2.261	1.639	2.443	2.001	2.119	2.213	1.675	2.438	2.301	1.967	2.256	2.157
1939	1.643	2.336	1.568	2.5	2.014	2.349	2.221	1.695	2.436	2.256	1.97	2.24	2.187
1940	1.659	2.384	1.61	2.503	2.038	2.317	2.221	1.737	2.199	2.348	1.918	2.24	2.169
1941	1.685	2.448	1.592	2.533	2.005	2.295	2.197	1.713	2.236	2.283	1.921	2.189	2.152
1942	1.699	2.525	1.639	2.622	2.024	2.373	2.198	1.703	2.188	2.251	1.908	2.2	2.163
1943	1.736	2.549	1.684	2.618	2.056	2.322	2.222	1.698	2.181	2.326	1.936	2.212	2.175
1944	1.698	2.576	1.706	2.633	2.017	2.299	2.173	1.725	2.124	2.362	1.892	2.226	2.161
1945	1.647	2.601	1.682	2.736	2.081	2.296	2.083	1.745	2.123	2.429	1.889	2.242	2.18
1946	1.63	2.6	1.706	2.881	2.06	2.459	2.151	1.721	2.195	2.527	1.898	2.267	2.24
1947	1.578	2.644	1.724	2.821	2.14	2.528	2.054	1.725	2.288	2.547	1.873	2.341	2.257
1948	1.573	2.661	1.727	2.882	2.087	2.769	2.154	1.696	2.322	2.643	1.906	2.355	2.313
1949	1.597	2.715	1.723	2.684	2.088	2.734	2.237	1.639	2.298	2.693	1.953	2.283	2.29
1950	1.603	2.672	1.727	2.607	2.052	2.682	2.387	1.615	2.27	2.688	2.015	2.076	2.266
1951	1.531	2.664	1.794	2.615	2.063	2.725	2.467	1.746	2.251	2.711	2.009	1.9	2.276
1952	1.551	2.671	1.839	2.518	2.066	2.71	2.514	1.756	2.268	2.655	2.022	1.873	2.265
1953	1.55	2.653	1.83	2.514	2.087	2.62	2.628	1.775	2.295	2.621	2.08	1.854	2.275
1954	1.584	2.642	1.795	2.571	2.037	2.579	2.689	1.76	2.262	2.569	2.053	1.74	2.251
1955	1.59	2.625	1.81	2.579	2.037	2.708	3.032	1.759	2.285	2.541	2.055	1.812	2.312
1956	1.603	2.648	1.822	2.524	2.11	2.599	3.03	1.735	2.28	2.47	2.028	1.833	2.29
1957	1.574	2.633	1.865	2.524	2.092	2.548	2.991	1.732	2.264	2.471	2.032	1.796	2.272
1958	1.57	2.625	1.893	2.551	2.066	2.496	2.948	1.733	2.152	2.429	1.985	1.804	2.24
1959	1.56	2.653	1.912	2.48	2.099	2.512	2.904	1.736	2.169	2.363	1.988	1.803	2.228
1960	1.583	2.689	1.916	2.495	2.091	2.441	2.9	1.733	2.182	2.166	1.882	1.793	2.187
1961	1.583	2.692	1.91	2.505	2.065	2.401	2.957	1.825	2.24	2.132	1.875	1.795	2.199
1962	1.493	2.728	1.892	2.472	2.024	2.372	2.906	1.823	2.216	2.143	1.951	1.815	2.191
1963	1.447	2.752	1.852	2.474	2.035	2.3	2.947	1.826	2.25	2.033	1.912	1.779	2.173
1964	1.423	2.742	1.857	2.41	2.125	2.133	3.008	1.798	2.223	1.986	1.902	1.813	2.155
1965	1.438	2.681	1.82	2.423	2.12	1.888	2.899	1.818	2.084	2.009	1.763	1.833	2.093
1966	1.389	2.598	1.813	2.231	2.091	1.788	2.682	1.87	1.96	2.06	1.723	1.846	2.028
1967	1.374	2.592	1.785	2.244	2.065	1.784	2.762	1.839	1.896	2.14	1.741	1.831	2.034
1968	1.372	2.623	1.747	2.253	2.09	1.708	2.719	1.841	1.811	2.242	1.741	1.792	2.022
1969	1.299	2.646	1.743	2.21	2.119	1.721	2.741	1.806	1.752	2.165	1.678	1.834	2.003
1970	1.307	2.649	1.737	2.16	2.144	1.551	2.73	1.819	1.741	2.159	1.653	1.868	1.981
1971	1.3	2.569	1.762	2.058	2.122	1.621	2.7	1.742	1.764	2.108	1.655	1.899	1.963
1972	1.312	2.464	1.736	2.036	2.092	1.609	2.533	1.734	1.635	2.072	1.611	1.934	1.917
1973	1.306	2.445	1.722	1.962	2.062	1.573	2.343	1.667	1.626	2.053	1.593	1.876	1.862
1974	1.358	2.375	1.692	1.876	2.048	1.586	2.177	1.548	1.59	2.017	1.578	1.866	1.81
1975	1.426	2.321	1.654	1.843	2.057	1.578	2.061	1.441	1.545	2.032	1.57	1.782	1.768
1976	1.436	2.249	1.684	1.889	2.101	1.654	1.944	1.39	1.545	1.97	1.736	1.703	1.77
1977	1.433	2.25	1.681	1.888	2.132	1.581	2.011	1.396	1.563	1.996	1.681	1.728	1.775
1978	1.444	2.232	1.675	1.906	2.119	1.604	2.016	1.341	1.54	2.031	1.687	1.773	1.78
1979	1.421	2.199	1.68	1.872	2.152	1.673	1.981	1.282	1.535	2.056	1.704	1.82	1.786
1980	1.35	2.166	1.668	1.911	2.156	1.706	2.003	1.272	1.518	2.118	1.692	1.847	1.803
1981	1.364	2.083	1.693	1.938	2.213	1.766	1.978	1.272	1.517	2.099	1.722	1.932	1.826
1982	1.356	2.045	1.687	1.924	2.234	1.834	1.935	1.155	1.483	2.029	1.723	1.958	1.808
1983	1.282	1.988	1.665	1.891	2.188	1.83	1.824	1.217	1.511	2.015	1.715	1.879	1.786
1984	1.255	1.91	1.651	1.892	2.132	1.876	1.847	1.259	1.563	2.022	1.703	1.916	1.801
1985	1.251	1.89	1.664	1.938	2.06	1.878	1.887	1.17	1.607	2.013	1.681	1.984	1.802
1986
1987
1988
1989
1990
1991
1992
1993
1994
1995
1996
1997
1998
1999
2000
